# Supplementary material for: Cell Type-Specific Survey of Epigenetic Modifications by Tandem Chromatin Immunoprecipitation Sequencing
Source: Sci Rep. 2018 Jan 18;8:1143. doi: 10.1038/s41598-018-19494-9 (PMC5773701; doi:10.1038/s41598-018-19494-9)
Supplement: Supplementary file 2 — Supplemental table T1 [file 41598_2018_19494_MOESM2_ESM.xlsx]

## Sheet: Sheet1
peak_position	peak_to_TSS	Fold_change[log2]	q-value	gene	gene_description	ensembl	RefSeq.mRNA	RefSeq.ncRNA
chr18_61084428_61090503	0	2.26489	1.14093e-172	Camk2a	calcium/calmodulin-dependent protein kinase II alpha	ENSMUSG00000024617	NM_177407
chr17_93598506_93603551	0	1.91627	1.06506e-30	Adcyap1	adenylate cyclase activating polypeptide 1	ENSMUSG00000024256	NM_009625
chr18_61171064_61174358	0	1.90368	4.38306e-51	Slc6a7	solute carrier family 6 (neurotransmitter transporter, L-proline), member 7	ENSMUSG00000052026	NM_201353
chr15_20378393_20382305	214200	1.76624	7.9574e-41	Acot10	acyl-CoA thioesterase 10	ENSMUSG00000047565	NM_022816
chr11_81779032_81783087	0	1.68944	1.14924e-41	Asic2	acid-sensing (proton-gated) ion channel 2	ENSMUSG00000020704	NM_007384
chr7_139157588_139162952	0	1.68153	6.54007e-70	Gpr26	G protein-coupled receptor 26	ENSMUSG00000040125	NM_173410
chr8_125273281_125276795	-22610	1.67319	3.6726e-42	Acsf3	acyl-CoA synthetase family member 3	ENSMUSG00000015016	NM_144932
chr18_65182709_65187460	0	1.6728	3.45495e-48	Nedd4l	neural precursor cell expressed, developmentally down-regulated gene 4-like	ENSMUSG00000024589	NM_001114386
chr19_4984393_4990125	0	1.65937	1.53063e-65	Npas4	neuronal PAS domain protein 4	ENSMUSG00000045903	NM_153553
chr9_121400788_121405510	0	1.65255	2.4569e-57	Cck	cholecystokinin	ENSMUSG00000032532	NM_031161
chr7_52418841_52422357	0	1.63915	1.18719e-42	Slc17a7	solute carrier family 17 (sodium-dependent inorganic phosphate cotransporter), member 7	ENSMUSG00000070570	NM_182993
chr13_14611347_14615776	0	1.62838	2.84201e-57	Hecw1	HECT, C2 and WW domain containing E3 ubiquitin protein ligase 1	ENSMUSG00000021301	NM_001081348
chr7_112573517_112577821	0	1.62713	1.7258e-42	Cckbr	cholecystokinin B receptor	ENSMUSG00000030898
chr2_131383449_131389211	0	1.59411	6.3412e-53	Adra1d	adrenergic receptor, alpha 1d	ENSMUSG00000027335	NM_013460
chr10_10798599_10802365	0	1.5844	6.2916e-33	Grm1	glutamate receptor, metabotropic 1	ENSMUSG00000019828	NM_016976
chr16_34258756_34263959	0	1.58035	2.95882e-54	Kalrn	kalirin, RhoGEF kinase	ENSMUSG00000061751
chr16_9989627_9996386	0	1.57869	2.13531e-64	Grin2a	glutamate receptor, ionotropic, NMDA2A (epsilon 1)	ENSMUSG00000059003	NM_008170
chr15_44941568_44947611	0	1.5626	6.83523e-51	Kcnv1	potassium channel, subfamily V, member 1	ENSMUSG00000022342	NM_026200
chr5_117038204_117042929	0	1.55918	7.98034e-53	Srrm4	serine/arginine repetitive matrix 4	ENSMUSG00000063919
chr15_77946516_77952585	0	1.54484	2.48786e-67	Cacng2	calcium channel, voltage-dependent, gamma subunit 2	ENSMUSG00000019146	NM_007583
chr11_92958256_92965226	0	1.54196	2.57063e-76	Car10	carbonic anhydrase 10	ENSMUSG00000056158
chr17_3482156_3486830	0	1.53348	4.57694e-34	Tiam2	T cell lymphoma invasion and metastasis 2	ENSMUSG00000023800	NM_011878
chr8_12984175_12988449	0	1.53033	5.06292e-36	Mcf2l	mcf.2 transforming sequence-like	ENSMUSG00000031442
chr2_136539160_136545232	0	1.52946	2.11428e-58	Snap25	synaptosomal-associated protein 25	ENSMUSG00000027273	NM_011428
chr11_61262634_61268017	0	1.52512	6.88248e-43	Rnf112	ring finger protein 112	ENSMUSG00000010086
chr15_72374737_72378931	0	1.52168	1.50588e-43	Kcnk9	potassium channel, subfamily K, member 9	ENSMUSG00000036760	NM_001033876
chr2_92754807_92758226	0	1.51048	9.56704e-33	Syt13	synaptotagmin XIII	ENSMUSG00000027220	NM_030725
chr9_96628773_96634273	0	1.50885	6.48783e-42	Zbtb38	zinc finger and BTB domain containing 38	ENSMUSG00000040433	NM_175537
chr4_36895630_36901458	0	1.50552	7.35029e-55	Lingo2	leucine rich repeat and Ig domain containing 2	ENSMUSG00000045083	NM_001165999
chr9_112085662_112091204	0	1.5036	6.64243e-30	Arpp21	cyclic AMP-regulated phosphoprotein, 21	ENSMUSG00000032503
chr19_8737992_8742623	0	1.49795	4.05609e-36	Chrm1	cholinergic receptor, muscarinic 1, CNS	ENSMUSG00000032773
chr9_32031088_32035843	0	1.49398	2.3293e-36	Arhgap32	Rho GTPase activating protein 32	ENSMUSG00000041444	NM_001195632
chr5_108977266_108979937	0	1.48865	2.13991e-29	Cplx1	complexin 1	ENSMUSG00000033615	NM_007756
chr9_106555800_106559330	0	1.48346	7.86111e-31	Grm2	glutamate receptor, metabotropic 2	ENSMUSG00000023192	NM_001160353
chr1_81072769_81077545	0	1.47527	4.31138e-31	Nyap2	neuronal tyrosine-phophorylated phosphoinositide 3-kinase adaptor 2	ENSMUSG00000054976
chr12_113747269_113750128	0	1.47408	1.67073e-29	Tmem179	transmembrane protein 179	ENSMUSG00000054013	NM_178915
chr12_32393719_32399262	0	1.47383	3.79075e-38	Gpr22	G protein-coupled receptor 22	ENSMUSG00000044067	NM_175191
chr11_74401391_74404528	0	1.47261	2.58044e-27	Rap1gap2	RAP1 GTPase activating protein 2	ENSMUSG00000038807	NM_001015046
chr12_17179015_17184103	0	1.4705	4.80792e-49	Kcnf1	potassium voltage-gated channel, subfamily F, member 1	ENSMUSG00000051726	NM_201531
chr17_49070903_49075301	0	1.46804	6.47817e-48	Lrfn2	leucine rich repeat and fibronectin type III domain containing 2	ENSMUSG00000040490	NM_027452
chr11_103993178_103996522	0	1.46639	1.5208e-42	Crhr1	corticotropin releasing hormone receptor 1	ENSMUSG00000018634	NM_007762
chr14_71022146_71029402	0	1.46613	1.11619e-34	Dmtn	dematin actin binding protein	ENSMUSG00000022099	NM_001252663
chr2_164792781_164797448	0	1.46532	1.49878e-56	Slc12a5	solute carrier family 12, member 5	ENSMUSG00000017740
chr2_180886270_180892452	0	1.46402	7.58029e-57	Eef1a2	eukaryotic translation elongation factor 1 alpha 2	ENSMUSG00000016349	NM_007906
chr5_19412948_19416732	0	1.46148	1.10671e-35	Magi2	membrane associated guanylate kinase, WW and PDZ domain containing 2	ENSMUSG00000040003	NM_001170746
chr17_48013412_48016589	-41773	1.45988	1.04814e-35	Mdfi	MyoD family inhibitor	ENSMUSG00000032717
chr13_10357228_10360896	0	1.45986	4.28478e-41	Chrm3	cholinergic receptor, muscarinic 3, cardiac	ENSMUSG00000046159	NM_033269
chr2_90725167_90728184	0	1.45741	4.35381e-29	C1qtnf4	C1q and tumor necrosis factor related protein 4	ENSMUSG00000040794	NM_026161
chr9_56639527_56645721	54049	1.45351	1.24023e-50	Odf3l1	outer dense fiber of sperm tails 3-like 1	ENSMUSG00000045620	NM_198673
chr6_105626277_105630107	0	1.44979	2.22173e-40	Cntn4	contactin 4	ENSMUSG00000064293
chr14_102238900_102243450	0	1.44863	1.23033e-28	Lmo7	LIM domain only 7	ENSMUSG00000033060	NM_201529
chr16_95215156_95220034	0	1.44542	2.06476e-29	Kcnj6	potassium inwardly-rectifying channel, subfamily J, member 6	ENSMUSG00000043301	NM_001025584
chr11_3672039_3675601	0	1.44305	8.89164e-37	Osbp2	oxysterol binding protein 2	ENSMUSG00000020435	NM_152818
chr7_98238136_98241860	0	1.44253	5.71381e-29	Dlg2	discs, large homolog 2 (Drosophila)	ENSMUSG00000052572	NM_011807
chr7_128534923_128538716	0	1.44217	2.25388e-28	Hs3st2	heparan sulfate (glucosamine) 3-O-sulfotransferase 2	ENSMUSG00000046321
chr11_41992927_41997195	0	1.4379	8.73161e-36	Gabra1	gamma-aminobutyric acid (GABA) A receptor, subunit alpha 1	ENSMUSG00000010803	NM_010250
chr10_68996043_69000013	0	1.43774	1.91133e-34	Ank3	ankyrin 3, epithelial	ENSMUSG00000069601	NM_146005
chr14_16269288_16272123	0	1.43731	4.57856e-29	Lrrc3b	leucine rich repeat containing 3B	ENSMUSG00000045201	NM_146052
chr16_60602256_60607187	0	1.43593	3.50415e-28	Epha6	Eph receptor A6	ENSMUSG00000055540	NM_007938
chr6_117960585_117964913	0	1.42588	9.24213e-36	Rasgef1a	RasGEF domain family, member 1A	ENSMUSG00000030134	NM_027526
chr3_118132658_118139355	0	1.42049	4.94974e-33	Mir137	microRNA 137	ENSMUSG00000065569		NR_029551
chr14_70856451_70862446	0	1.41574	7.39561e-53	Phyhip	phytanoyl-CoA hydroxylase interacting protein	ENSMUSG00000003469	NM_145981
chr7_4793322_4796785	0	1.41514	1.22018e-36	Shisa7	shisa family member 7	ENSMUSG00000053550
chr4_128795666_128799377	0	1.41357	6.49111e-38	Hpca	hippocalcin	ENSMUSG00000028785	NM_001130419
chr15_34764989_34768577	0	1.40687	4.06043e-29	Kcns2	K+ voltage-gated channel, subfamily S, 2	ENSMUSG00000050963
chr15_80117061_80120695	0	1.40438	5.85101e-40	Cacna1i	calcium channel, voltage-dependent, alpha 1I subunit	ENSMUSG00000022416	NM_001044308
chr6_121421333_121424409	0	1.40328	7.66303e-28	Iqsec3	IQ motif and Sec7 domain 3	ENSMUSG00000040797	NM_001033354
chr7_129813955_129819162	0	1.40268	1.55544e-36	Cacng3	calcium channel, voltage-dependent, gamma subunit 3	ENSMUSG00000066189	NM_019430
chr5_64039878_64043915	0	1.40265	5.86214e-41	Nwd2	NACHT and WD repeat domain containing 2	ENSMUSG00000090061
chr6_79968588_79971894	0	1.40122	5.21576e-26	Lrrtm4	leucine rich repeat transmembrane neuronal 4	ENSMUSG00000052581
chr4_124557364_124560587	0	1.39442	3.57204e-28	Epha10	Eph receptor A10	ENSMUSG00000028876	NM_177671
chr4_101759656_101762001	0	1.39097	2.61699e-26	Pde4b	phosphodiesterase 4B, cAMP specific	ENSMUSG00000028525
chr5_121456299_121460331	0	1.38878	1.88305e-34	Rph3a	rabphilin 3A	ENSMUSG00000029608	NM_011286
chr14_68700354_68704194	0	1.38607	4.06043e-29	Nefl	neurofilament, light polypeptide	ENSMUSG00000022055	NM_010910
chr18_40415886_40422538	0	1.38255	1.76614e-53	Kctd16	potassium channel tetramerisation domain containing 16	ENSMUSG00000051401	NM_026135
chr8_12914988_12918421	0	1.3818	1.25383e-32	Mcf2l	mcf.2 transforming sequence-like	ENSMUSG00000031442
chr5_98608739_98616046	0	1.37861	6.24193e-48	Prdm8	PR domain containing 8	ENSMUSG00000035456	NM_029947
chr2_180867557_180870538	0	1.37376	5.37367e-28	Kcnq2	potassium voltage-gated channel, subfamily Q, member 2	ENSMUSG00000016346	NM_010611
chr8_101937349_101942204	0	1.37369	1.99017e-43	Cdh8	cadherin 8	ENSMUSG00000036510
chr6_85978072_85982552	0	1.37288	1.76892e-36	Add2	adducin 2 (beta)	ENSMUSG00000030000	NM_013458
chr7_108570062_108573699	0	1.36897	8.64287e-29	Pde2a	phosphodiesterase 2A, cGMP-stimulated	ENSMUSG00000030653	NM_001143848
chr5_130924037_130927495	0	1.36809	1.70721e-30	Caln1	calneuron 1	ENSMUSG00000060371	NM_181045
chr19_7005470_7009594	0	1.36592	4.69399e-28	Kcnk4	potassium channel, subfamily K, member 4	ENSMUSG00000024957	NM_008431
chr9_112131285_112139077	0	1.36235	1.63149e-64	2900079G21Rik	RIKEN cDNA 2900079G21 gene	ENSMUSG00000087038		NR_033431
chr1_72580826_72584520	0	1.362	1.18257e-27	March4	membrane-associated ring finger (C3HC4) 4	ENSMUSG00000039372	NM_001045533
chr11_118766665_118771576	0	1.35854	5.87573e-58	Rbfox3	RNA binding protein, fox-1 homolog (C. elegans) 3	ENSMUSG00000025576
chr3_94281260_94284864	0	1.35762	6.07045e-35	Celf3	CUGBP, Elav-like family member 3	ENSMUSG00000028137	NM_172434
chr11_98186920_98191659	0	1.35728	4.55442e-45	Neurod2	neurogenic differentiation 2	ENSMUSG00000038255	NM_010895
chr5_145306745_145309662	0	1.35311	5.80648e-22	Nptx2	neuronal pentraxin 2	ENSMUSG00000059991	NM_016789
chr16_34510692_34514688	0	1.35232	4.05143e-22	Kalrn	kalirin, RhoGEF kinase	ENSMUSG00000061751
chr2_66245468_66248478	30416	1.34736	2.32507e-24	Scn1a	sodium channel, voltage-gated, type I, alpha	ENSMUSG00000064329
chr13_118390977_118395458	0	1.34652	5.52916e-41	Hcn1	hyperpolarization-activated, cyclic nucleotide-gated K+ 1	ENSMUSG00000021730	NM_010408
chr16_6348316_6351929	0	1.34575	1.09997e-23	Rbfox1	RNA binding protein, fox-1 homolog (C. elegans) 1	ENSMUSG00000008658	NM_021477
chr5_147394305_147397469	0	1.34429	2.17244e-27	Gpr12	G-protein coupled receptor 12	ENSMUSG00000041468	NM_001010941
chr9_37355840_37360598	0	1.33868	5.13554e-43	Nrgn	neurogranin	ENSMUSG00000053310	NM_022029
chr18_64424025_64427250	10013	1.33324	1.05253e-29	St8sia3	ST8 alpha-N-acetyl-neuraminide alpha-2,8-sialyltransferase 3	ENSMUSG00000056812	NM_009182
chr12_75384630_75389904	0	1.33019	1.85676e-35	1700086L19Rik	RIKEN cDNA 1700086L19 gene	ENSMUSG00000071265
chr2_118488426_118491387	0	1.32772	8.57608e-24	Pak6	p21 protein (Cdc42/Rac)-activated kinase 6	ENSMUSG00000074923	NM_001145854
chrX_40779681_40784139	0	1.32637	4.50661e-21	Tenm1	teneurin transmembrane protein 1	ENSMUSG00000016150	NM_011855
chr4_77854453_77860287	0	1.32611	1.00927e-45	Ptprd	protein tyrosine phosphatase, receptor type, D	ENSMUSG00000028399
chr12_88329834_88332641	-209	1.32585	1.02767e-21	Zdhhc22	zinc finger, DHHC-type containing 22	ENSMUSG00000048483	NM_001080943
chr2_21288314_21294351	0	1.32441	8.3387e-52	Gpr158	G protein-coupled receptor 158	ENSMUSG00000045967	NM_001004761
chr10_80942606_80945774	0	1.3237	2.02343e-28	Celf5	CUGBP, Elav-like family member 5	ENSMUSG00000034818	NM_176954
chr18_31603425_31607783	0	1.32362	1.56182e-25	Syt4	synaptotagmin IV	ENSMUSG00000024261
chr6_55626608_55632876	0	1.32221	2.53174e-30	Neurod6	neurogenic differentiation 6	ENSMUSG00000037984	NM_009717
chr5_128936197_128939650	0	1.32064	1.8314e-36	Tmem132d	transmembrane protein 132D	ENSMUSG00000034310	NM_172885
chr8_33992145_33996152	64346	1.3201	2.06657e-36	Gm3985	predicted gene 3985
chr5_129456186_129459516	0	1.31789	6.22658e-25	Rimbp2	RIMS binding protein 2	ENSMUSG00000029420	NM_001081388
chr13_42775712_42781866	0	1.31714	1.94913e-36	Phactr1	phosphatase and actin regulator 1	ENSMUSG00000054728
chr6_127715787_127720937	0	1.31614	2.90159e-31	Prmt8	protein arginine N-methyltransferase 8	ENSMUSG00000030350	NM_201371
chr14_40282430_40288510	0	1.31582	4.98868e-63	Nrg3	neuregulin 3	ENSMUSG00000041014
chr17_90850212_90856003	173605	1.31257	4.44564e-48	Nrxn1	neurexin I	ENSMUSG00000024109	NM_020252
chr1_24592686_24594853	0	1.31227	9.71994e-19	Col19a1	collagen, type XIX, alpha 1	ENSMUSG00000026141
chr8_70337309_70342834	0	1.31223	2.10804e-28	Psd3	pleckstrin and Sec7 domain containing 3	ENSMUSG00000030465	NM_027626
chr15_54402407_54404947	0	1.31186	2.1287e-24	Mal2	mal, T cell differentiation protein 2	ENSMUSG00000024479	NM_178920
chr4_68609852_68616527	0	1.31166	1.14834e-48	Brinp1	bone morphogenic protein/retinoic acid inducible neural specific 1	ENSMUSG00000028351	NM_019967
chr5_27587997_27591863	0	1.31021	6.14761e-23	Dpp6	dipeptidylpeptidase 6	ENSMUSG00000061576
chr15_81065528_81068059	0	1.30891	1.15393e-17	Mchr1	melanin-concentrating hormone receptor 1	ENSMUSG00000050164
chr2_3938129_3941106	-132803	1.30609	1.66256e-25	Frmd4a	FERM domain containing 4A	ENSMUSG00000026657
chr4_137949311_137952939	0	1.30532	1.27433e-40	Fam43b	family with sequence similarity 43, member B	ENSMUSG00000078235	NM_001081672
chr11_52577550_52580574	0	1.29975	4.38443e-17	Fstl4	follistatin-like 4	ENSMUSG00000036264	NM_177059
chr9_27598033_27602071	0	1.29881	2.72503e-27	Opcml	opioid binding protein/cell adhesion molecule-like	ENSMUSG00000062257
chr12_62621754_62628153	0	1.29652	1.00078e-49	Lrfn5	leucine rich repeat and fibronectin type III domain containing 5	ENSMUSG00000035653
chr1_194014339_194018120	0	1.29643	2.11701e-24	Kcnh1	potassium voltage-gated channel, subfamily H (eag-related), member 1	ENSMUSG00000058248	NM_010600
chr11_56824584_56829222	0	1.29378	1.1026e-32	Gria1	glutamate receptor, ionotropic, AMPA1 (alpha 1)	ENSMUSG00000020524
chr13_54864980_54868425	0	1.2928	8.66381e-33	Sncb	synuclein, beta	ENSMUSG00000034891	NM_033610
chr13_20563802_20567596	0	1.29171	4.57856e-29	Elmo1	engulfment and cell motility 1	ENSMUSG00000041112
chr5_99283264_99286904	0	1.29098	8.16484e-21	Bmp3	bone morphogenetic protein 3	ENSMUSG00000029335	NM_173404
chr15_71555656_71559238	0	1.28945	8.01522e-26	Fam135b	family with sequence similarity 135, member B	ENSMUSG00000036800	NM_177819
chr5_113002283_113007144	0	1.28789	1.37732e-44	Sez6l	seizure related 6 homolog like	ENSMUSG00000058153	NM_019982
chr3_31206953_31209861	0	1.28734	2.2019e-25	Slc7a14	solute carrier family 7 (cationic amino acid transporter, y+ system), member 14	ENSMUSG00000069072	NM_172861
chr5_93471405_93475438	0	1.28573	1.92394e-27	Sowahb	sosondowah ankyrin repeat domain family member B	ENSMUSG00000045314	NM_175270
chr15_43000414_43002809	0	1.28536	9.02165e-21	Rspo2	R-spondin 2	ENSMUSG00000051920	NM_172815
chr11_118429976_118432480	-55259	1.28167	1.78454e-23	Rbfox3	RNA binding protein, fox-1 homolog (C. elegans) 3	ENSMUSG00000025576
chr9_121548618_121553629	0	1.27748	3.12723e-37	Vipr1	vasoactive intestinal peptide receptor 1	ENSMUSG00000032528	NM_011703
chr11_41811128_41814727	0	1.2763	1.82729e-21	Gabrg2	gamma-aminobutyric acid (GABA) A receptor, subunit gamma 2	ENSMUSG00000020436
chr11_34934065_34937376	0	1.27571	5.93261e-28	Slit3	slit homolog 3 (Drosophila)	ENSMUSG00000056427	NM_011412
chr7_151469351_151474593	0	1.27332	1.77757e-43	Shank2	SH3/ankyrin domain gene 2	ENSMUSG00000037541
chrX_61527010_61531220	0	1.2729	1.57832e-20	Slitrk4	SLIT and NTRK-like family, member 4	ENSMUSG00000046699	NM_178740
chr13_36822313_36828358	0	1.27275	1.79322e-43	Nrn1	neuritin 1	ENSMUSG00000039114	NM_153529
chr17_25853622_25855682	0	1.27194	5.38494e-18	Gng13	guanine nucleotide binding protein (G protein), gamma 13	ENSMUSG00000025739	NM_022422
chr6_85136654_85141923	0	1.27041	5.17655e-42	Emx1	empty spiracles homeobox 1	ENSMUSG00000033726	NM_010131
chr19_48278619_48284152	0	1.26943	1.04704e-40	Sorcs3	sortilin-related VPS10 domain containing receptor 3	ENSMUSG00000063434	NM_025696
chr12_88367023_88369791	0	1.26911	3.8173e-22	Tmem63c	transmembrane protein 63c	ENSMUSG00000034145
chr15_83934285_83937014	0	1.26619	2.17854e-26	Sult4a1	sulfotransferase family 4A, member 1	ENSMUSG00000018865	NM_013873
chr6_85461182_85464176	0	1.25493	9.86986e-32	Egr4	early growth response 4	ENSMUSG00000071341	NM_020596
chr14_68739688_68746327	0	1.25452	2.29415e-47	Nefm	neurofilament, medium polypeptide	ENSMUSG00000022054
chr7_82451747_82454524	0	1.25241	2.35101e-25	Sv2b	synaptic vesicle glycoprotein 2 b	ENSMUSG00000053025	NM_001109753
chr15_78545579_78550068	0	1.25216	5.45391e-40	Elfn2	leucine rich repeat and fibronectin type III, extracellular 2	ENSMUSG00000043460	NM_183141
chr18_86562929_86567648	0	1.25168	2.23579e-40	Neto1	neuropilin (NRP) and tolloid (TLL)-like 1	ENSMUSG00000050321	NM_144946
chr5_113919132_113922985	0	1.24951	1.06539e-33	Wscd2	WSC domain containing 2	ENSMUSG00000063430	NM_177292
chr14_66897097_66900316	0	1.24802	1.0339e-24	Ptk2b	PTK2 protein tyrosine kinase 2 beta	ENSMUSG00000059456	NM_001162366
chr7_134091544_134097501	0	1.24736	2.75373e-48	Sez6l2	seizure related 6 homolog like 2	ENSMUSG00000030683
chr1_125939130_125943156	0	1.24719	1.19099e-27	Dpp10	dipeptidylpeptidase 10	ENSMUSG00000036815	NM_199021
chr1_133961808_133965381	0	1.24612	9.34804e-24	Mfsd4	major facilitator superfamily domain containing 4	ENSMUSG00000059149	NM_172510
chr1_111878203_111882181	0	1.24492	4.00601e-21	Cdh7	cadherin 7, type 2	ENSMUSG00000026312
chr10_108442002_108448877	0	1.24103	3.21516e-42	Syt1	synaptotagmin I	ENSMUSG00000035864	NM_001252341
chr6_90756220_90760441	0	1.23838	3.05025e-30	Iqsec1	IQ motif and Sec7 domain 1	ENSMUSG00000034312	NM_001134383
chr10_114235532_114241370	0	1.23701	1.7864e-42	Trhde	TRH-degrading enzyme	ENSMUSG00000050663	NM_146241
chr14_122135721_122138729	0	1.23675	2.57425e-16	Dock9	dedicator of cytokinesis 9	ENSMUSG00000025558	NM_134074
chr2_63018847_63023484	0	1.23311	4.19958e-27	Kcnh7	potassium voltage-gated channel, subfamily H (eag-related), member 7	ENSMUSG00000059742	NM_133207
chr8_61389328_61392631	0	1.23264	2.66609e-18	BC030500	cDNA sequence BC030500	ENSMUSG00000049946	NM_173411
chr19_21544493_21547546	0	1.23131	2.37644e-20	Gda	guanine deaminase	ENSMUSG00000058624	NM_010266
chr2_132606726_132610995	0	1.23	4.33677e-26	Chgb	chromogranin B	ENSMUSG00000027350	NM_007694
chr1_32229025_32232583	0	1.22524	1.69156e-22	Khdrbs2	KH domain containing, RNA binding, signal transduction associated 2	ENSMUSG00000026058	NM_133235
chr18_77423366_77427984	0	1.22301	5.28463e-37	St8sia5	ST8 alpha-N-acetyl-neuraminide alpha-2,8-sialyltransferase 5	ENSMUSG00000025425	NM_153124
chr8_9767836_9772893	0	1.22244	7.40938e-41	Fam155a	family with sequence similarity 155, member A	ENSMUSG00000079157	NM_173446
chr15_75395265_75398227	0	1.22112	1.07071e-28	Ly6h	lymphocyte antigen 6 complex, locus H	ENSMUSG00000022577	NM_001135689
chr3_117276986_117281268	0	1.22007	3.67799e-31	Lppr5	lipid phosphate phosphatase-related protein type 5	ENSMUSG00000033342
chr10_90038665_90043039	0	1.22004	4.67523e-26	Anks1b	ankyrin repeat and sterile alpha motif domain containing 1B	ENSMUSG00000058589	NM_001128086
chr16_42338181_42340887	0	1.21981	3.32655e-20	Gap43	growth associated protein 43	ENSMUSG00000047261	NM_008083
chr8_14095128_14098098	0	1.21926	6.43108e-32	Dlgap2	discs, large (Drosophila) homolog-associated protein 2	ENSMUSG00000047495	NM_001145965
chr1_74900719_74906169	0	1.21737	5.46288e-54	Cdk5r2	cyclin-dependent kinase 5, regulatory subunit 2 (p39)	ENSMUSG00000090071	NM_009872
chr16_20589072_20591656	0	1.21566	3.94642e-17	Vwa5b2	von Willebrand factor A domain containing 5B2	ENSMUSG00000046613	NM_182636
chr7_51590695_51593615	-3853	1.21542	1.60496e-18	Shank1	SH3/ankyrin domain gene 1	ENSMUSG00000038738	NM_001034115
chr19_5094426_5099273	0	1.21519	8.89793e-34	Cnih2	cornichon homolog 2 (Drosophila)	ENSMUSG00000024873	NM_009920
chr5_28168038_28171874	0	1.21491	1.0006e-26	Htr5a	5-hydroxytryptamine (serotonin) receptor 5A	ENSMUSG00000039106	NM_008314
chr2_94080467_94087579	0	1.21484	1.10325e-34	Mir129-2	microRNA 129-2	ENSMUSG00000065511		NR_029752
chr6_110594787_110600465	0	1.212	2.45013e-47	Grm7	glutamate receptor, metabotropic 7	ENSMUSG00000056755
chr15_99053692_99058205	0	1.20786	1.94717e-32	Kcnh3	potassium voltage-gated channel, subfamily H (eag-related), member 3	ENSMUSG00000037579
chr2_109532212_109535827	0	1.2047	1.05872e-24	Bdnf	brain derived neurotrophic factor	ENSMUSG00000048482	NM_007540
chr3_26228396_26233040	0	1.2042	4.12111e-38	Nlgn1	neuroligin 1	ENSMUSG00000063887	NM_138666
chr10_63547361_63553521	0	1.20144	3.37682e-41	Lrrtm3	leucine rich repeat transmembrane neuronal 3	ENSMUSG00000042846	NM_178678
chr6_124411788_124415686	0	1.19882	1.46805e-29	Clstn3	calsyntenin 3	ENSMUSG00000008153	NM_153508
chr9_113720599_113724692	0	1.19657	7.43974e-19	Clasp2	CLIP associating protein 2	ENSMUSG00000033392	NM_001114347
chr13_58007126_58009970	0	1.1962	2.31673e-24	Spock1	sparc/osteonectin, cwcv and kazal-like domains proteoglycan 1	ENSMUSG00000056222	NM_001166465
chr5_110972746_110976970	0	1.19512	2.13991e-29	Galnt9	UDP-N-acetyl-alpha-D-galactosamine:polypeptide N-acetylgalactosaminyltransferase 9	ENSMUSG00000033316	NM_198306
chr4_109956116_109960768	0	1.19356	1.23756e-23	Elavl4	ELAV (embryonic lethal, abnormal vision, Drosophila)-like 4 (Hu antigen D)	ENSMUSG00000028546
chr5_37258110_37262660	0	1.19272	5.13684e-41	Ppp2r2c	protein phosphatase 2, regulatory subunit B, gamma	ENSMUSG00000029120	NM_172994
chr3_13470502_13474321	0	1.19037	2.33678e-29	Ralyl	RALY RNA binding protein-like	ENSMUSG00000039717
chr1_9285721_9290972	0	1.189	1.30375e-35	Sntg1	syntrophin, gamma 1	ENSMUSG00000025909
chr6_124946003_124949697	0	1.1882	1.97091e-28	Pianp	PILR alpha associated neural protein	ENSMUSG00000030329	NM_001145927
chr19_5050307_5054015	0	1.18705	2.20883e-18	Rin1	Ras and Rab interactor 1	ENSMUSG00000024883	NM_145495
chr6_96062190_96067645	0	1.18592	3.10147e-30	Fam19a1	family with sequence similarity 19, member A1	ENSMUSG00000059187	NM_182808
chr5_28790520_28793841	0	1.18556	4.01013e-25	Shh	sonic hedgehog	ENSMUSG00000002633	NM_009170
chr7_25787675_25791641	0	1.18356	5.33316e-34	Atp1a3	ATPase, Na+/K+ transporting, alpha 3 polypeptide	ENSMUSG00000040907	NM_144921
chr15_95354619_95359536	0	1.18356	9.59513e-35	Nell2	NEL-like 2	ENSMUSG00000022454
chr7_147338369_147341213	0	1.18345	1.4489e-21	Sprn	shadow of prion protein	ENSMUSG00000045733	NM_183147
chr19_47087490_47093166	0	1.18307	2.61596e-40	Ina	internexin neuronal intermediate filament protein, alpha	ENSMUSG00000034336	NM_146100
chr2_61884122_61886827	0	1.179	2.81378e-18	Slc4a10	solute carrier family 4, sodium bicarbonate cotransporter-like, member 10	ENSMUSG00000026904	NM_033552
chr16_97389934_97393104	0	1.17786	2.5967e-23	Dscam	Down syndrome cell adhesion molecule	ENSMUSG00000050272	NM_031174
chr19_46390015_46393698	0	1.17715	6.68575e-27	Psd	pleckstrin and Sec7 domain containing	ENSMUSG00000037126	NM_028627
chr15_89353633_89355644	21920	1.17621	3.82183e-12	Shank3	SH3/ankyrin domain gene 3	ENSMUSG00000022623
chr1_156569104_156574573	0	1.17487	1.56099e-42	Cacna1e	calcium channel, voltage-dependent, R type, alpha 1E subunit	ENSMUSG00000004110	NM_009782
chr2_65683495_65687338	0	1.17429	8.85028e-19	Csrnp3	cysteine-serine-rich nuclear protein 3	ENSMUSG00000044647	NM_178634
chr13_52622331_52626275	0	1.17396	3.80275e-30	Diras2	DIRAS family, GTP-binding RAS-like 2	ENSMUSG00000047842	NM_001024474
chr2_163741051_163745496	0	1.17339	4.45683e-34	Rims4	regulating synaptic membrane exocytosis 4	ENSMUSG00000035226	NM_183023
chr18_86880046_86883388	0	1.17324	9.34863e-21	Cbln2	cerebellin 2 precursor protein	ENSMUSG00000024647	NM_172633
chr19_42329617_42333496	0	1.17282	9.05957e-22	Golga7b	golgi autoantigen, golgin subfamily a, 7B	ENSMUSG00000042532	NM_001141983
chr4_152851960_152857470	0	1.17229	2.23836e-44	Ajap1	adherens junction associated protein 1	ENSMUSG00000039546	NM_001099299
chr7_133844069_133848889	0	1.17157	2.15434e-38	Coro1a	coronin, actin binding protein 1A	ENSMUSG00000030707	NM_009898
chr3_117060108_117063942	0	1.17098	4.63135e-22	Lppr4	lipid phosphate phosphatase-related protein type 4	ENSMUSG00000044667	NM_177664
chr7_28438184_28442022	0	1.16951	2.03649e-22	Ttc9b	tetratricopeptide repeat domain 9B	ENSMUSG00000007944	NM_028417
chr9_111341024_111343537	0	1.16891	2.00117e-16	Dclk3	doublecortin-like kinase 3	ENSMUSG00000032500	NM_172928
chr18_82643952_82646548	0	1.16154	9.72414e-23	Mbp	myelin basic protein	ENSMUSG00000041607	NM_001025245
chr18_60765712_60770658	0	1.16029	2.01901e-23	Synpo	synaptopodin	ENSMUSG00000043079	NM_177340
chr17_27821595_27824202	0	1.15929	1.04239e-22	Pacsin1	protein kinase C and casein kinase substrate in neurons 1	ENSMUSG00000040276	NM_011861
chr3_36417627_36421066	-30462	1.15798	4.46218e-21	Exosc9	exosome component 9	ENSMUSG00000027714	NM_019393
chr15_83609534_83612380	0	1.15676	7.44682e-20	Mpped1	metallophosphoesterase domain containing 1	ENSMUSG00000041708
chr15_98635098_98639471	0	1.1559	6.3719e-38	Ddn	dendrin	ENSMUSG00000059213	NM_001013741
chr6_17698673_17701863	0	1.15468	3.84979e-21	St7	suppression of tumorigenicity 7	ENSMUSG00000029534
chr10_80305086_80307392	0	1.15455	4.48654e-18	Lingo3	leucine rich repeat and Ig domain containing 3	ENSMUSG00000051067	NM_001013758
chr7_131125376_131129408	-481414	1.15385	1.55366e-24	Zkscan2	zinc finger with KRAB and SCAN domains 2	ENSMUSG00000030757	NM_001081329
chr9_108726629_108730056	0	1.14875	2.70978e-21	Celsr3	cadherin, EGF LAG seven-pass G-type receptor 3 (flamingo homolog, Drosophila)	ENSMUSG00000023473	NM_080437
chr8_87458006_87461587	0	1.14487	4.08575e-24	Mast1	microtubule associated serine/threonine kinase 1	ENSMUSG00000053693	NM_019945
chr14_71288366_71294077	0	1.14393	7.49381e-33	Gfra2	glial cell line derived neurotrophic factor family receptor alpha 2	ENSMUSG00000022103	NM_008115
chr8_128821992_128824781	0	1.14318	2.82486e-21	Slc35f3	solute carrier family 35, member F3	ENSMUSG00000057060	NM_175434
chr6_92481494_92485518	0	1.14227	5.24944e-25	Prickle2	prickle homolog 2 (Drosophila)	ENSMUSG00000030020	NM_001134461
chr12_11440126_11444330	0	1.14188	3.58299e-24	Vsnl1	visinin-like 1	ENSMUSG00000054459	NM_012038
chr1_25283211_25286606	0	1.13858	9.30565e-15	Adgrb3	adhesion G protein-coupled receptor B3	ENSMUSG00000033569
chr3_84755208_84762694	0	1.13831	1.16654e-32	Fbxw7	F-box and WD-40 domain protein 7	ENSMUSG00000028086	NM_001177773
chr2_154382164_154385153	0	1.13817	1.99622e-19	Necab3	N-terminal EF-hand calcium binding protein 3	ENSMUSG00000027489	NM_021546
chr6_113838453_113842548	0	1.13789	1.69153e-28	Atp2b2	ATPase, Ca++ transporting, plasma membrane 2	ENSMUSG00000030302	NM_009723
chr18_35368731_35375893	0	1.13705	1.84346e-38	Lrrtm2	leucine rich repeat transmembrane neuronal 2	ENSMUSG00000071862	NM_178005
chr1_161453835_161456962	0	1.13683	1.78465e-17	Tnr	tenascin R	ENSMUSG00000015829	NM_022312
chr8_124253245_124257505	0	1.13584	9.92878e-38	Jph3	junctophilin 3	ENSMUSG00000025318
chr3_72855927_72862724	0	1.13276	9.1687e-45	Slitrk3	SLIT and NTRK-like family, member 3	ENSMUSG00000048304	NM_198864
chr4_137220042_137224352	0	1.13275	1.58358e-24	Rap1gap	Rap1 GTPase-activating protein	ENSMUSG00000041351
chrX_152055583_152060713	0	1.13061	2.35983e-22	Ptchd1	patched domain containing 1	ENSMUSG00000041552	NM_001093750
chr7_30088711_30090747	0	1.12984	1.14912e-18	Dpf1	D4, zinc and double PHD fingers family 1	ENSMUSG00000030584
chr9_107837752_107841000	0	1.12852	7.99069e-21	Camkv	CaM kinase-like vesicle-associated	ENSMUSG00000032936	NM_145621
chr11_5962771_5966372	0	1.12828	4.6638e-25	Camk2b	calcium/calmodulin-dependent protein kinase II, beta	ENSMUSG00000057897	NM_007595
chr3_8509258_8513211	0	1.12748	7.93765e-24	Stmn2	stathmin-like 2	ENSMUSG00000027500
chr7_16714406_16718606	0	1.12482	6.8641e-25	Slc8a2	solute carrier family 8 (sodium/calcium exchanger), member 2	ENSMUSG00000030376	NM_148946
chr9_97931314_97934515	0	1.12394	9.96547e-22	Clstn2	calsyntenin 2	ENSMUSG00000032452	NM_022319
chr3_53958874_53962365	0	1.12226	2.18672e-18	Trpc4	transient receptor potential cation channel, subfamily C, member 4	ENSMUSG00000027748	NM_001253683
chr13_28507474_28512714	273122	1.12192	5.18115e-36	Prl5a1	prolactin family 5, subfamily a, member 1	ENSMUSG00000017064	NM_023746
chr8_4215666_4217685	0	1.12032	3.63521e-14	Prr36	proline rich 36	ENSMUSG00000064125	NM_207203
chr10_126696735_126700864	0	1.11994	1.5942e-28	Kif5a	kinesin family member 5A	ENSMUSG00000074657	NM_001039000
chr2_104246592_104251642	0	1.11943	6.58983e-38	D430041D05Rik	RIKEN cDNA D430041D05 gene	ENSMUSG00000068373
chr11_101036625_101040317	0	1.11914	6.79055e-19	Ccr10	chemokine (C-C motif) receptor 10	ENSMUSG00000044052	NM_007721
chr10_80691720_80694223	0	1.11694	1.4349e-19	Atcay	ataxia, cerebellar, Cayman type homolog (human)	ENSMUSG00000034958	NM_178662
chr2_149655495_149658872	0	1.11693	7.01207e-26	Syndig1	synapse differentiation inducing 1	ENSMUSG00000074736
chr2_181046519_181049707	0	1.11581	4.37515e-25	Stmn3	stathmin-like 3	ENSMUSG00000027581	NM_009133
chr19_38338392_38342627	0	1.11566	2.01357e-20	Lgi1	leucine-rich repeat LGI family, member 1	ENSMUSG00000067242	NM_020278
chr10_18460656_18464258	0	1.11564	2.75668e-24	Arfgef3	ARFGEF family member 3	ENSMUSG00000019852	NM_001033258
chr11_119404408_119411420	0	1.11338	2.2774e-33	Nptx1	neuronal pentraxin 1	ENSMUSG00000025582	NM_008730
chr15_26238022_26241075	0	1.11297	2.50106e-18	March11	membrane-associated ring finger (C3HC4) 11	ENSMUSG00000022269
chr5_31393303_31396661	0	1.10961	4.044e-17	Slc30a3	solute carrier family 30 (zinc transporter), member 3	ENSMUSG00000029151	NM_011773
chr6_120438924_120444509	0	1.10822	9.62359e-45	Cecr6	cat eye syndrome chromosome region, candidate 6	ENSMUSG00000094626
chr7_19761298_19765339	-1180	1.10426	4.29043e-25	Eml2	echinoderm microtubule associated protein like 2	ENSMUSG00000040811
chr7_147266144_147268812	0	1.10371	4.0819e-13	Caly	calcyon neuron-specific vesicular protein	ENSMUSG00000025468	NM_001190386
chr9_52482973_52488438	0	1.10303	4.80279e-41	AI593442	expressed sequence AI593442	ENSMUSG00000078307	NM_178906
chr2_144154933_144158356	0	1.10224	9.26039e-25	Ovol2	ovo-like 2 (Drosophila)	ENSMUSG00000037279	NM_152947
chr6_54378920_54381195	0	1.10209	3.578e-17	9130019P16Rik	RIKEN cDNA 9130019P16 gene	ENSMUSG00000073067
chr9_53820478_53823707	0	1.10192	1.15656e-25	Elmod1	ELMO/CED-12 domain containing 1	ENSMUSG00000041986	NM_177769
chr8_32199817_32203109	0	1.10176	8.41318e-20	Dusp26	dual specificity phosphatase 26 (putative)	ENSMUSG00000039661	NM_025869
chr9_56479252_56485046	0	1.10086	1.8256e-45	Lingo1	leucine rich repeat and Ig domain containing 1	ENSMUSG00000049556	NM_181074
chr10_36225872_36228680	0	1.10021	5.04554e-18	Hs3st5	heparan sulfate (glucosamine) 3-O-sulfotransferase 5	ENSMUSG00000044499	NM_001081208
chr17_27791674_27794983	0	1.09875	3.29192e-20	Pacsin1	protein kinase C and casein kinase substrate in neurons 1	ENSMUSG00000040276	NM_011861
chr6_85451096_85453703	0	1.09722	1.56541e-25	Fbxo41	F-box protein 41	ENSMUSG00000047013	NM_001001160
chr8_108859343_108861970	0	1.09701	7.95127e-22	Smpd3	sphingomyelin phosphodiesterase 3, neutral	ENSMUSG00000031906	NM_021491
chr2_107130212_107133708	0	1.09623	1.11393e-19	Kcna4	potassium voltage-gated channel, shaker-related subfamily, member 4	ENSMUSG00000042604	NM_021275
chr10_122701053_122705542	0	1.0961	1.39198e-22	Fam19a2	family with sequence similarity 19, member A2	ENSMUSG00000044071	NM_001252387
chr12_77921001_77924185	0	1.09529	3.28338e-21	Rab15	RAB15, member RAS oncogene family	ENSMUSG00000021062	NM_134050
chr2_84723567_84728622	0	1.09469	3.71816e-13	Rtn4rl2	reticulon 4 receptor-like 2	ENSMUSG00000050896
chr13_12195729_12199665	0	1.09447	1.50278e-28	Ryr2	ryanodine receptor 2, cardiac	ENSMUSG00000021313	NM_023868
chr17_55583978_55588877	0	1.09398	1.18244e-26	St6gal2	beta galactoside alpha 2,6 sialyltransferase 2	ENSMUSG00000024172
chr15_92226853_92229192	0	1.09369	8.92382e-15	Pdzrn4	PDZ domain containing RING finger 4	ENSMUSG00000036218	NM_001164593
chr6_83129334_83131297	0	1.09251	8.65412e-11	Dctn1	dynactin 1	ENSMUSG00000031865	NM_001198867
chr6_122690151_122693247	0	1.09234	4.06412e-21	Slc2a3	solute carrier family 2 (facilitated glucose transporter), member 3	ENSMUSG00000003153	NM_011401
chr9_4792880_4796906	0	1.09129	1.25921e-23	Gria4	glutamate receptor, ionotropic, AMPA4 (alpha 4)	ENSMUSG00000025892	NM_019691
chr2_117164957_117169243	0	1.0904	1.39153e-23	Rasgrp1	RAS guanyl releasing protein 1	ENSMUSG00000027347	NM_011246
chr18_43844734_43847972	0	1.08764	2.85818e-18	Jakmip2	janus kinase and microtubule interacting protein 2	ENSMUSG00000024502	NM_001163637
chr7_50743912_50746336	0	1.08497	1.58625e-16	Iglon5	IgLON family member 5	ENSMUSG00000013367	NM_001164518
chr5_49913930_49916953	-237033	1.08448	4.43461e-14	Kcnip4	Kv channel interacting protein 4	ENSMUSG00000029088	NM_001199242
chr17_88194275_88198907	0	1.08238	7.80373e-31	Kcnk12	potassium channel, subfamily K, member 12	ENSMUSG00000050138	NM_199251
chr5_121098469_121101912	0	1.08224	8.85653e-20	Rasal1	RAS protein activator like 1 (GAP1 like)	ENSMUSG00000029602
chr15_79332157_79337080	0	1.08219	3.42966e-34	Kcnj4	potassium inwardly-rectifying channel, subfamily J, member 4	ENSMUSG00000044216	NM_008427
chr9_26540565_26544456	0	1.08004	8.93387e-28	B3gat1	beta-1,3-glucuronyltransferase 1 (glucuronosyltransferase P)	ENSMUSG00000045994
chr18_37979080_37985271	0	1.07801	2.2864e-36	Pcdhgb8	protocadherin gamma subfamily B, 8	ENSMUSG00000103081
chr1_15276108_15279732	-22801	1.07716	4.05726e-22	Kcnb2	potassium voltage gated channel, Shab-related subfamily, member 2	ENSMUSG00000092083	NM_001098528
chr6_102510915_102515009	-96255	1.07661	1.11317e-23	Cntn3	contactin 3	ENSMUSG00000030075	NM_008779
chr3_64912268_64915802	0	1.07562	5.15893e-18	Kcnab1	potassium voltage-gated channel, shaker-related subfamily, beta member 1	ENSMUSG00000027827	NM_010597
chr19_5081551_5086521	0	1.07556	6.61488e-32	Tmem151a	transmembrane protein 151A	ENSMUSG00000061451
chr2_55287721_55293138	0	1.07441	1.14762e-39	Kcnj3	potassium inwardly-rectifying channel, subfamily J, member 3	ENSMUSG00000026824	NM_008426
chr15_99356044_99358972	0	1.071	1.24628e-14	Faim2	Fas apoptotic inhibitory molecule 2	ENSMUSG00000023011	NM_001038658
chr8_125934547_125938811	0	1.06985	1.32013e-27	Tubb3	tubulin, beta 3 class III	ENSMUSG00000062380	NM_023279
chr2_143370740_143376314	0	1.06837	1.29755e-34	Pcsk2	proprotein convertase subtilisin/kexin type 2	ENSMUSG00000027419	NM_008792
chr8_68141523_68144093	0	1.06661	6.54594e-15	March1	membrane-associated ring finger (C3HC4) 1	ENSMUSG00000036469
chr17_14338100_14341807	0	1.06361	1.70227e-21	Dact2	dapper homolog 2, antagonist of beta-catenin (xenopus)	ENSMUSG00000048826	NM_172826
chr8_56039182_56044113	0	1.06352	5.21742e-20	Gpm6a	glycoprotein m6a	ENSMUSG00000031517	NM_001253756
chr14_109308520_109314062	0	1.0606	7.269e-39	Slitrk1	SLIT and NTRK-like family, member 1	ENSMUSG00000075478	NM_199065
chr11_29618109_29622107	0	1.05714	2.37895e-14	Rtn4	reticulon 4	ENSMUSG00000020458	NM_194054
chr2_84573575_84577484	0	1.05652	2.44495e-20	Ypel4	yippee-like 4 (Drosophila)	ENSMUSG00000034059	NM_001005342
chr6_138367985_138372033	0	1.05251	8.76617e-20	Lmo3	LIM domain only 3	ENSMUSG00000030226	NM_207222
chr10_111706769_111709730	0	1.05056	1.05395e-18	Kcnc2	potassium voltage gated channel, Shaw-related subfamily, member 2	ENSMUSG00000035681	NM_001025581
chr13_109905339_109908707	-142299	1.0505	1.79316e-18	Pde4d	phosphodiesterase 4D, cAMP specific	ENSMUSG00000021699
chr9_8899596_8903338	0	1.0489	6.98946e-29	Pgr	progesterone receptor	ENSMUSG00000031870
chr2_28060456_28065810	0	1.04656	5.12062e-29	Olfm1	olfactomedin 1	ENSMUSG00000026833
chr6_77192175_77198326	0	1.04573	1.55851e-32	Lrrtm1	leucine rich repeat transmembrane neuronal 1	ENSMUSG00000060780	NM_028880
chr2_151906194_151909574	0	1.04498	8.54949e-18	Scrt2	scratch homolog 2, zinc finger protein (Drosophila)	ENSMUSG00000060257	NM_001160410
chr10_25796170_25799276	0	1.04411	2.12133e-18	Gm9767	predicted gene 9767	ENSMUSG00000039098
chr3_55045921_55049214	0	1.04241	3.0076e-19	Dclk1	doublecortin-like kinase 1	ENSMUSG00000027797
chr2_118604783_118607040	0	1.04118	8.80447e-12	Disp2	dispatched homolog 2 (Drosophila)	ENSMUSG00000040035
chr5_15438776_15444459	0	1.0401	4.53236e-30	Cacna2d1	calcium channel, voltage-dependent, alpha2/delta subunit 1	ENSMUSG00000040118	NM_001110843
chr7_54386273_54388881	0	1.03687	7.8335e-18	Ptpn5	protein tyrosine phosphatase, non-receptor type 5	ENSMUSG00000030854	NM_013643
chr2_54287658_54290769	0	1.03674	2.78091e-11	Galnt13	UDP-N-acetyl-alpha-D-galactosamine:polypeptide N-acetylgalactosaminyltransferase 13	ENSMUSG00000060988	NM_173030
chr18_62069440_62071538	0	1.03489	3.45109e-12	Ablim3	actin binding LIM protein family, member 3	ENSMUSG00000032735	NM_001164491
chr8_17531543_17536073	0	1.03435	4.70273e-33	Csmd1	CUB and Sushi multiple domains 1	ENSMUSG00000060924	NM_053171
chr2_12928755_12933546	0	1.03222	7.46788e-30	C1ql3	C1q-like 3	ENSMUSG00000049630	NM_153155
chr13_55049650_55053919	0	1.03173	4.51143e-28	Unc5a	unc-5 homolog A (C. elegans)	ENSMUSG00000025876	NM_153131
chr10_69168401_69173714	0	1.03071	1.14226e-16	Ank3	ankyrin 3, epithelial	ENSMUSG00000069601	NM_146005
chr4_115688167_115691026	0	1.02998	4.14136e-18	Faah	fatty acid amide hydrolase	ENSMUSG00000034171
chr16_18126836_18131775	0	1.02911	9.25886e-33	Rtn4r	reticulon 4 receptor	ENSMUSG00000043811	NM_022982
chr17_46623234_46625126	0	1.0289	4.01441e-13	Ttbk1	tau tubulin kinase 1	ENSMUSG00000015599	NM_001162864
chr9_111213592_111216234	0	1.02839	2.43052e-22	Trank1	tetratricopeptide repeat and ankyrin repeat containing 1	ENSMUSG00000062296	NM_001164659
chr13_88960449_88964935	0	1.02824	7.25681e-26	Edil3	EGF-like repeats and discoidin I-like domains 3	ENSMUSG00000034488
chr14_66962543_66965646	0	1.02752	4.16635e-18	Stmn4	stathmin-like 4	ENSMUSG00000022044
chr5_116356479_116361578	0	1.02668	1.40745e-29	Cit	citron	ENSMUSG00000029516
chr4_154770667_154772923	0	1.0262	4.456e-14	Gabrd	gamma-aminobutyric acid (GABA) A receptor, subunit delta	ENSMUSG00000029054
chr14_13652997_13656211	0	1.02421	2.4885e-27	Cadps	Ca2+-dependent secretion activator	ENSMUSG00000054423	NM_012061
chr10_126601559_126605138	0	1.02414	8.75691e-27	B4galnt1	beta-1,4-N-acetyl-galactosaminyl transferase 1	ENSMUSG00000006731	NM_027739
chr7_146131775_146134182	0	1.02321	1.85554e-15	Jakmip3	janus kinase and microtubule interacting protein 3
chr8_24779527_24783397	0	1.02215	1.30403e-13	Zmat4	zinc finger, matrin type 4	ENSMUSG00000037492
chr1_22809620_22814175	0	1.02093	6.61488e-32	Rims1	regulating synaptic membrane exocytosis 1
chr4_101180238_101183846	0	1.01959	7.53943e-22	Dnajc6	DnaJ (Hsp40) homolog, subfamily C, member 6	ENSMUSG00000028528	NM_198412
chr5_117863058_117866918	0	1.01934	4.44883e-23	Ksr2	kinase suppressor of ras 2	ENSMUSG00000061578	NM_001114545
chr7_4497071_4499526	0	1.01828	5.98935e-12	Syt5	synaptotagmin V	ENSMUSG00000004961	NM_016908
chr17_24667878_24670955	0	1.01771	1.1919e-12	Rab26	RAB26, member RAS oncogene family	ENSMUSG00000079657
chr3_152329014_152331585	0	1.01697	3.52698e-14	Ak5	adenylate kinase 5	ENSMUSG00000039058	NM_001081277
chr15_101084002_101087118	-10159	1.01569	5.48368e-08	Nr4a1	nuclear receptor subfamily 4, group A, member 1	ENSMUSG00000023034	NM_010444
chr14_119536444_119540313	0	1.01421	1.18323e-25	Hs6st3	heparan sulfate 6-O-sulfotransferase 3	ENSMUSG00000053465	NM_015820
chr6_144994862_144997720	0	1.01312	2.05934e-16	Bcat1	branched chain aminotransferase 1, cytosolic	ENSMUSG00000030268	NM_001024468
chr3_33037865_33042488	0	1.01271	1.12249e-17	Pex5l	peroxisomal biogenesis factor 5-like	ENSMUSG00000027674	NM_021483
chr6_13784256_13790083	0	1.01263	8.69211e-19	Gpr85	G protein-coupled receptor 85	ENSMUSG00000048216	NM_145066
chr12_109238028_109242622	0	1.01221	1.11875e-20	Bcl11b	B cell leukemia/lymphoma 11B	ENSMUSG00000048251	NM_001079883
chr5_112654379_112658399	0	1.01187	7.09144e-20	Miat	myocardial infarction associated transcript (non-protein coding)	ENSMUSG00000097767
chr18_25908150_25914628	0	1.01103	1.58924e-31	Celf4	CUGBP, Elav-like family member 4	ENSMUSG00000024268	NM_001146292
chr4_73658410_73661051	0	1.0107	1.20529e-12	Frmd3	FERM domain containing 3	ENSMUSG00000049122	NM_001163732
chr16_44330971_44333587	0	1.00627	1.22961e-15	Sidt1	SID1 transmembrane family, member 1	ENSMUSG00000022696	NM_198034
chr8_30327019_30330645	0	1.00615	1.58464e-19	Unc5d	unc-5 homolog D (C. elegans)	ENSMUSG00000063626	NM_153135
chr7_53651214_53657154	0	1.00452	1.52418e-32	Kcnc1	potassium voltage gated channel, Shaw-related subfamily, member 1	ENSMUSG00000058975	NM_008421
chr5_126012644_126016348	0	1.00449	1.03366e-25	Tmem132b	transmembrane protein 132B	ENSMUSG00000070498
chr15_79631939_79635721	0	1.00279	6.87898e-26	Nptxr	neuronal pentraxin receptor	ENSMUSG00000022421	NM_030689
chr12_118391492_118395730	-1751	1.00255	3.67145e-20	Gm10421	predicted gene 10421	ENSMUSG00000099907
chr5_13398577_13401652	0	1.00118	1.60612e-11	Sema3a	sema domain, immunoglobulin domain (Ig), short basic domain, secreted, (semaphorin) 3A	ENSMUSG00000028883	NM_009152
chr12_76274817_76279192	0	1.00117	4.29151e-22	Kcnh5	potassium voltage-gated channel, subfamily H (eag-related), member 5	ENSMUSG00000034402	NM_172805
chr1_175295532_175298670	0	1.00042	2.20511e-23	Cadm3	cell adhesion molecule 3	ENSMUSG00000005338	NM_053199
chr11_11013645_11017027	0	1.00031	1.16631e-11	Vwc2	von Willebrand factor C domain containing 2	ENSMUSG00000050830	NM_177033
chr10_106708131_106711043	0	0.999495	4.90706e-18	Lin7a	lin-7 homolog A (C. elegans)	ENSMUSG00000019906	NM_001039354
chr8_39722448_39725294	0	0.998566	1.24826e-18	Sgcz	sarcoglycan zeta	ENSMUSG00000039539
chr15_25340105_25344711	0	0.997433	1.19374e-24	Gm5468	predicted gene 5468
chr7_80883962_80887130	0	0.997398	3.05921e-15	Fam174b	family with sequence similarity 174, member B	ENSMUSG00000078670	NM_001162532
chr16_5884609_5887213	0	0.994654	4.02636e-15	Rbfox1	RNA binding protein, fox-1 homolog (C. elegans) 1	ENSMUSG00000008658	NM_021477
chr15_74393067_74398092	0	0.994515	2.59866e-23	Adgrb1	adhesion G protein-coupled receptor B1	ENSMUSG00000034730	NM_174991
chr4_125165840_125170769	0	0.993727	7.5086e-20	Grik3	glutamate receptor, ionotropic, kainate 3	ENSMUSG00000001985	NM_001081097
chr3_146429848_146434276	0	0.993401	4.4904e-14	Prkacb	protein kinase, cAMP dependent, catalytic, beta	ENSMUSG00000005034	NM_011100
chr16_31695084_31698778	30960	0.988975	1.79428e-09	Dlg1	discs, large homolog 1 (Drosophila)	ENSMUSG00000022770	NM_001252435
chr13_76520948_76523493	0	0.988076	1.43119e-19	Mctp1	multiple C2 domains, transmembrane 1	ENSMUSG00000021596
chr1_11403383_11406195	0	0.987041	1.92035e-10	A830018L16Rik	RIKEN cDNA A830018L16 gene	ENSMUSG00000057715	NM_177173
chr19_43514434_43517601	0	0.987016	1.04166e-23	Cnnm1	cyclin M1	ENSMUSG00000025189	NM_031396
chr18_7000868_7006859	0	0.986656	1.29815e-34	Mkx	mohawk homeobox	ENSMUSG00000061013	NM_177595
chr11_4846472_4850456	0	0.986042	4.25198e-26	Ap1b1	adaptor protein complex AP-1, beta 1 subunit	ENSMUSG00000009090
chr4_127663268_127668589	-15184	0.985985	6.30413e-30	CK137956	cDNA sequence CK137956	ENSMUSG00000028813	NM_001134733
chr10_21601253_21604867	0	0.985289	4.0403e-17	Sgk1	serum/glucocorticoid regulated kinase 1	ENSMUSG00000019970	NM_001161845
chr17_70870490_70876480	0	0.98361	1.08898e-13	Dlgap1	discs, large (Drosophila) homolog-associated protein 1	ENSMUSG00000003279
chr4_133051421_133054725	0	0.982625	1.39153e-23	Trnp1	TMF1-regulated nuclear protein 1	ENSMUSG00000056596	NM_001081156
chr19_45887412_45891210	0	0.982216	2.1286e-18	Kcnip2	Kv channel-interacting protein 2	ENSMUSG00000025221
chr17_27648269_27650896	0	0.981172	2.28247e-20	Grm4	glutamate receptor, metabotropic 4	ENSMUSG00000063239
chr1_171674939_171679019	0	0.980447	1.79814e-18	Rgs4	regulator of G-protein signaling 4	ENSMUSG00000038530	NM_009062
chr10_72561054_72564337	0	0.976905	1.77341e-15	Pcdh15	protocadherin 15	ENSMUSG00000052613
chr11_87573385_87579015	0	0.97325	1.28573e-30	Bzrap1	benzodiazepine receptor associated protein 1	ENSMUSG00000034156	NM_172449
chr1_160281833_160287137	0	0.97292	4.3492e-27	Brinp2	bone morphogenic protein/retinoic acid inducible neural-specific 2	ENSMUSG00000004031	NM_207583
chr7_28179976_28182372	0	0.972875	1.76112e-12	Sptbn4	spectrin beta, non-erythrocytic 4	ENSMUSG00000011751	NM_001199235
chr8_69220495_69223492	0	0.972353	1.34366e-13	Npy1r	neuropeptide Y receptor Y1	ENSMUSG00000036437	NM_010934
chr5_113735775_113740197	0	0.972253	6.89113e-20	Sgsm1	small G protein signaling modulator 1	ENSMUSG00000042216	NM_172718
chr9_103661541_103664563	0	0.970571	2.91558e-12	Tmem108	transmembrane protein 108	ENSMUSG00000042757	NM_178638
chr1_21949129_21953718	0	0.968607	8.95101e-27	Kcnq5	potassium voltage-gated channel, subfamily Q, member 5	ENSMUSG00000028033	NM_023872
chr4_122859424_122863315	0	0.968452	1.07677e-13	Hpcal4	hippocalcin-like 4	ENSMUSG00000046093	NM_174998
chr9_27105861_27112565	0	0.968196	4.05609e-36	Igsf9b	immunoglobulin superfamily, member 9B	ENSMUSG00000034275	NM_001033323
chr7_146271548_146273673	0	0.968081	1.89406e-13	Dpysl4	dihydropyrimidinase-like 4	ENSMUSG00000025478	NM_011993
chr2_32596276_32599462	13051	0.967946	2.12231e-18	Sh2d3c	SH2 domain containing 3C	ENSMUSG00000059013	NM_013781
chr4_133926365_133929561	0	0.966978	4.29871e-20	Extl1	exostoses (multiple)-like 1	ENSMUSG00000028838	NM_019578
chr19_4711033_4715510	0	0.966139	3.14629e-29	Sptbn2	spectrin beta, non-erythrocytic 2	ENSMUSG00000067889	NM_021287
chr3_28980309_28983057	0	0.965636	1.96866e-12	Egfem1	EGF-like and EMI domain containing 1	ENSMUSG00000063600
chr11_16156850_16161651	0	0.964733	1.2178e-19	Vstm2a	V-set and transmembrane domain containing 2A	ENSMUSG00000048834	NM_145967
chr15_80932872_80936393	0	0.964446	1.14712e-10	Mkl1	MKL (megakaryoblastic leukemia)/myocardin-like 1	ENSMUSG00000042292	NM_001082536
chr8_96790099_96794635	0	0.963481	2.02351e-13	Nup93	nucleoporin 93	ENSMUSG00000032939	NM_172410
chr13_92898675_92902319	0	0.963351	7.13762e-14	Rasgrf2	RAS protein-specific guanine nucleotide-releasing factor 2
chrX_97014856_97017765	0	0.963282	2.383e-11	Tmem28	transmembrane protein 28	ENSMUSG00000071719	NM_001081283
chr4_155557777_155561142	0	0.963255	1.70144e-17	Agrn	agrin	ENSMUSG00000041936
chr14_20793567_20796657	0	0.963184	7.0711e-12	Gng2	guanine nucleotide binding protein (G protein), gamma 2	ENSMUSG00000043004	NM_001038637
chr18_33097821_33101080	0	0.962752	2.24409e-18	Camk4	calcium/calmodulin-dependent protein kinase IV	ENSMUSG00000038128	NM_009793
chr9_89803437_89806418	0	0.962071	2.95038e-11	Rasgrf1	RAS protein-specific guanine nucleotide-releasing factor 1	ENSMUSG00000032356	NM_011245
chr5_37632587_37639166	0	0.961195	4.58999e-39	Crmp1	collapsin response mediator protein 1	ENSMUSG00000029121	NM_001136058
chr12_73333791_73338261	0	0.96098	2.00473e-19	Rtn1	reticulon 1	ENSMUSG00000021087	NM_153457
chr13_46513126_46516892	0	0.959742	6.84093e-19	Rbm24	RNA binding motif protein 24	ENSMUSG00000038132	NM_001081425
chr8_46712502_46716895	0	0.959691	1.16762e-20	Sorbs2	sorbin and SH3 domain containing 2	ENSMUSG00000031626
chr5_107831283_107834525	0	0.959524	5.56328e-13	Ephx4	epoxide hydrolase 4	ENSMUSG00000033805
chr1_162278657_162282618	0	0.958929	1.98647e-16	Rabgap1l	RAB GTPase activating protein 1-like	ENSMUSG00000026721	NM_001038621
chr17_69424780_69427441	-78709	0.958572	3.47233e-15	Epb41l3	erythrocyte membrane protein band 4.1 like 3	ENSMUSG00000024044
chr11_113925063_113928831	0	0.957493	5.34901e-14	Sdk2	sidekick homolog 2 (chicken)	ENSMUSG00000041592	NM_172800
chr15_97997403_98001682	0	0.957103	7.00574e-22	Ccdc184	coiled-coil domain containing 184	ENSMUSG00000029875	NM_177716
chr16_28563916_28565735	0	0.956513	1.13457e-14	Fgf12	fibroblast growth factor 12	ENSMUSG00000022523	NM_183064
chr13_110716460_110720801	0	0.955921	1.37412e-11	Pde4d	phosphodiesterase 4D, cAMP specific	ENSMUSG00000021699
chr2_180625021_180629882	0	0.955835	1.48209e-26	Mir124a-3	microRNA 124a-3	ENSMUSG00000065454		NR_029538
chr11_6962589_6967982	0	0.952368	7.01207e-26	Adcy1	adenylate cyclase 1	ENSMUSG00000020431	NM_009622
chr18_77800711_77804976	0	0.951152	1.33374e-23	Rnf165	ring finger protein 165	ENSMUSG00000025427	NM_001164504
chr17_24824085_24827748	0	0.950723	2.51128e-16	Syngr3	synaptogyrin 3	ENSMUSG00000007021	NM_011522
chr1_43218881_43221401	0	0.950624	4.49963e-12	Fhl2	four and a half LIM domains 2	ENSMUSG00000008136	NM_010212
chr18_51276552_51279982	0	0.947943	1.29402e-16	Prr16	proline rich 16	ENSMUSG00000073565	NM_001081224
chr15_48620645_48624451	0	0.945381	4.16635e-18	Csmd3	CUB and Sushi multiple domains 3	ENSMUSG00000022311
chr9_40493573_40495706	0	0.944779	3.45007e-11	Clmp	CXADR-like membrane protein	ENSMUSG00000032024
chr14_24819181_24825079	0	0.944721	1.14275e-33	Kcnma1	potassium large conductance calcium-activated channel, subfamily M, alpha member 1	ENSMUSG00000063142	NM_001253360
chr12_117723549_117726044	0	0.944148	2.79107e-13	Ptprn2	protein tyrosine phosphatase, receptor type, N polypeptide 2	ENSMUSG00000056553	NM_011215
chr7_51565325_51567891	0	0.943937	8.76556e-16	Shank1	SH3/ankyrin domain gene 1	ENSMUSG00000038738	NM_001034115
chr2_32205367_32209286	0	0.943925	1.51719e-18	Dnm1	dynamin 1	ENSMUSG00000026825
chr7_133223425_133226472	0	0.943851	3.67297e-15	Gsg1l	GSG1-like	ENSMUSG00000046182	NM_001101488
chr14_67528049_67531697	0	0.943706	1.01718e-19	Pnma2	paraneoplastic antigen MA2	ENSMUSG00000046204	NM_175498
chr11_77743769_77747191	0	0.943563	7.26897e-16	Sez6	seizure related gene 6	ENSMUSG00000000632	NM_021286
chr2_24616864_24619315	0	0.942766	1.0965e-16	Cacna1b	calcium channel, voltage-dependent, N type, alpha 1B subunit	ENSMUSG00000004113	NM_007579
chr18_75119706_75122400	0	0.941879	4.52093e-09	Lipg	lipase, endothelial	ENSMUSG00000053846	NM_010720
chr7_134965298_134968819	0	0.940875	1.01959e-18	Stx1b	syntaxin 1B	ENSMUSG00000030806	NM_024414
chr6_54513342_54517111	0	0.940765	7.56532e-21	Scrn1	secernin 1	ENSMUSG00000019124	NM_027268
chr3_88432695_88437452	0	0.940027	1.18698e-17	Arhgef2	rho/rac guanine nucleotide exchange factor (GEF) 2	ENSMUSG00000028059
chr19_58933557_58935950	0	0.939576	4.25872e-15	Hspa12a	heat shock protein 12A	ENSMUSG00000025092	NM_175199
chr1_34806783_34808904	28015	0.938501	6.61667e-07	Arhgef4	Rho guanine nucleotide exchange factor (GEF) 4	ENSMUSG00000037509
chr2_91761376_91765378	0	0.937921	9.20574e-23	Chrm4	cholinergic receptor, muscarinic 4	ENSMUSG00000040495	NM_007699
chr15_64749833_64755153	0	0.937316	1.73453e-26	Adcy8	adenylate cyclase 8	ENSMUSG00000022376	NM_009623
chr2_136211352_136214343	0	0.936	2.04812e-13	Pak7	p21 protein (Cdc42/Rac)-activated kinase 7	ENSMUSG00000039913	NM_172858
chr7_31834384_31838265	0	0.935926	9.01877e-19	Fxyd1	FXYD domain-containing ion transport regulator 1	ENSMUSG00000036570	NM_194321
chr4_136832220_136834864	0	0.935745	1.0992e-15	Wnt4	wingless-type MMTV integration site family, member 4	ENSMUSG00000036856	NM_009523
chr11_116779589_116782288	0	0.933511	2.09285e-14	Mgat5b	mannoside acetylglucosaminyltransferase 5, isoenzyme B	ENSMUSG00000043857	NM_172948
chr9_81524982_81528270	0	0.933248	1.35714e-13	Htr1b	5-hydroxytryptamine (serotonin) receptor 1B	ENSMUSG00000049511	NM_010482
chr7_116153641_116157483	0	0.930844	8.58703e-18	Tub	tubby candidate gene	ENSMUSG00000031028	NM_021885
chr7_94732400_94736690	0	0.930566	1.06051e-17	Grm5	glutamate receptor, metabotropic 5	ENSMUSG00000049583
chr8_98201280_98204396	0	0.930253	4.24616e-15	Ndrg4	N-myc downstream regulated gene 4	ENSMUSG00000036564
chr10_109266540_109270644	-5866	0.929458	5.39618e-10	Nav3	neuron navigator 3	ENSMUSG00000020181	NM_001081035
chr7_3391270_3393452	-1007	0.925478	4.41162e-11	Cacng8	calcium channel, voltage-dependent, gamma subunit 8	ENSMUSG00000053395	NM_133190
chr3_68375575_68380785	0	0.925262	1.52902e-22	Schip1	schwannomin interacting protein 1	ENSMUSG00000027777	NM_001113421
chr18_37302650_37309240	0	0.924258	1.9608e-26	Pcdhac2	protocadherin alpha subfamily C, 2	ENSMUSG00000007440	NM_054072
chr17_45684039_45687664	0	0.923875	2.45327e-17	Tmem151b	transmembrane protein 151B	ENSMUSG00000096847
chr8_73009519_73012730	0	0.921072	7.8798e-13	Tmem59l	transmembrane protein 59-like	ENSMUSG00000035964	NM_182991
chr2_28048054_28054121	0	0.919607	1.16242e-26	Olfm1	olfactomedin 1	ENSMUSG00000026833
chr6_99641329_99645301	0	0.914	1.47627e-18	Gpr27	G protein-coupled receptor 27	ENSMUSG00000072875	NM_008158
chr1_3657826_3662894	0	0.910408	4.06367e-23	Xkr4	X Kell blood group precursor related family member 4	ENSMUSG00000051951
chr3_88986771_88989474	0	0.909583	2.23669e-15	Fam189b	family with sequence similarity 189, member B	ENSMUSG00000032657
chr9_21853723_21856747	0	0.90892	1.39153e-23	Elavl3	ELAV (embryonic lethal, abnormal vision, Drosophila)-like 3 (Hu antigen C)	ENSMUSG00000003410	NM_010487
chr1_37773893_37777454	0	0.908483	1.01605e-16	2010300C02Rik	RIKEN cDNA 2010300C02 gene	ENSMUSG00000026090	NM_028096
chr13_75226702_75229434	0	0.908028	4.24006e-10	Pcsk1	proprotein convertase subtilisin/kexin type 1	ENSMUSG00000021587	NM_013628
chrX_97962236_97966045	0	0.907321	7.52876e-14	Dlg3	discs, large homolog 3 (Drosophila)	ENSMUSG00000000881
chr6_113988911_113992904	0	0.907171	5.91487e-17	Atp2b2	ATPase, Ca++ transporting, plasma membrane 2	ENSMUSG00000030302	NM_009723
chr4_42962660_42967362	0	0.90568	1.28309e-23	Dnajb5	DnaJ (Hsp40) homolog, subfamily B, member 5	ENSMUSG00000036052
chr6_103460441_103463536	0	0.905056	9.26031e-14	Chl1	cell adhesion molecule with homology to L1CAM	ENSMUSG00000030077
chr8_74247812_74249915	0	0.904933	1.51305e-11	Fcho1	FCH domain only 1	ENSMUSG00000070000
chr5_148767596_148770872	0	0.902675	1.07677e-13	Mtus2	microtubule associated tumor suppressor candidate 2	ENSMUSG00000029651	NM_029920
chr2_81892041_81896073	0	0.900543	1.24679e-16	Zfp804a	zinc finger protein 804A	ENSMUSG00000070866	NM_175513
chr11_98697357_98700959	0	0.899647	1.86207e-21	Rapgefl1	Rap guanine nucleotide exchange factor (GEF)-like 1	ENSMUSG00000038020	NM_001080925
chr14_13173383_13179779	0	0.899302	1.29705e-14	Fezf2	Fez family zinc finger 2	ENSMUSG00000021743	NM_080433
chr2_65506073_65509367	0	0.897934	2.28136e-10	Scn2a1	sodium channel, voltage-gated, type II, alpha 1	ENSMUSG00000075318	NM_001099298
chr5_123580594_123583123	0	0.896076	3.20174e-12	Rhof	ras homolog gene family, member f	ENSMUSG00000029449	NM_175092
chr5_48373775_48378201	0	0.895622	9.71189e-22	Slit2	slit homolog 2 (Drosophila)	ENSMUSG00000031558
chr6_50402827_50406657	0	0.894637	1.0586e-15	Osbpl3	oxysterol binding protein-like 3	ENSMUSG00000029822	NM_027881
chr2_32480842_32485261	0	0.89384	2.58134e-16	Ak1	adenylate kinase 1	ENSMUSG00000026817	NM_001198792
chr4_154716737_154720444	0	0.893415	4.95257e-21	Prkcz	protein kinase C, zeta	ENSMUSG00000029053	NM_001039079
chr1_183282002_183285987	0	0.891798	2.75129e-18	Cnih3	cornichon homolog 3 (Drosophila)	ENSMUSG00000026514	NM_028408
chr15_66114482_66118955	0	0.891073	9.48689e-24	Kcnq3	potassium voltage-gated channel, subfamily Q, member 3	ENSMUSG00000056258	NM_152923
chr5_103636110_103641136	0	0.890473	2.35983e-22	Mapk10	mitogen-activated protein kinase 10	ENSMUSG00000046709
chr11_80289740_80296808	0	0.890341	9.8138e-42	Cdk5r1	cyclin-dependent kinase 5, regulatory subunit 1 (p35)	ENSMUSG00000048895
chr7_64845143_64848509	0	0.890137	5.13139e-18	Gabrb3	gamma-aminobutyric acid (GABA) A receptor, subunit beta 3	ENSMUSG00000033676	NM_001038701
chr1_135077499_135080798	49579	0.88819	2.31522e-19	Ppp1r15b	protein phosphatase 1, regulatory (inhibitor) subunit 15b	ENSMUSG00000046062	NM_133819
chr15_68758027_68764557	0	0.887948	2.94793e-32	Khdrbs3	KH domain containing, RNA binding, signal transduction associated 3	ENSMUSG00000022332	NM_010158
chr11_75006485_75010162	0	0.887485	2.00256e-21	Rtn4rl1	reticulon 4 receptor-like 1	ENSMUSG00000045287	NM_177708
chr17_5975156_5978685	0	0.887089	3.62047e-12	Synj2	synaptojanin 2	ENSMUSG00000023805
chr7_104991174_104994479	0	0.885822	2.54764e-12	Pak1	p21 protein (Cdc42/Rac)-activated kinase 1	ENSMUSG00000030774	NM_011035
chr4_17779297_17785298	0	0.885408	2.10638e-21	Mmp16	matrix metallopeptidase 16	ENSMUSG00000028226
chr2_97306407_97313056	0	0.884591	3.47871e-28	Lrrc4c	leucine rich repeat containing 4C	ENSMUSG00000050587	NM_178725
chr7_103357825_103363192	0	0.8839	3.42523e-27	Tenm4	teneurin transmembrane protein 4	ENSMUSG00000048078
chr11_103031332_103034504	0	0.883758	1.47627e-18	Fmnl1	formin-like 1	ENSMUSG00000055805	NM_001077698
chrX_85356629_85361670	0	0.883672	3.69798e-09	Il1rapl1	interleukin 1 receptor accessory protein-like 1	ENSMUSG00000052372	NM_001160403
chr3_158221088_158225919	0	0.883516	5.94663e-22	Lrrc7	leucine rich repeat containing 7	ENSMUSG00000028176	NM_001081358
chr8_72607102_72609116	0	0.88289	8.42307e-10	Hapln4	hyaluronan and proteoglycan link protein 4	ENSMUSG00000007594	NM_177900
chr16_37381353_37385909	0	0.881791	3.78306e-15	Stxbp5l	syntaxin binding protein 5-like	ENSMUSG00000022829	NM_172440
chr7_85719226_85724842	0	0.880702	2.2793e-28	Ntrk3	neurotrophic tyrosine kinase, receptor, type 3	ENSMUSG00000059146	NM_008746
chr10_79761344_79764530	-35	0.879714	1.43482e-14	Apc2	adenomatosis polyposis coli 2	ENSMUSG00000020135
chr7_108040320_108043966	0	0.878722	9.30937e-16	Arhgef17	Rho guanine nucleotide exchange factor (GEF) 17	ENSMUSG00000032875	NM_001081116
chr15_82104733_82107389	0	0.877696	8.13436e-13	Sept3	septin 3	ENSMUSG00000022456	NM_011889
chr6_37246371_37251202	0	0.877665	4.39146e-22	Dgki	diacylglycerol kinase, iota	ENSMUSG00000038665	NM_001081206
chr7_64640739_64643362	0	0.877271	3.88816e-10	Gabrg3	gamma-aminobutyric acid (GABA) A receptor, subunit gamma 3	ENSMUSG00000055026	NM_008074
chr17_44870356_44875673	0	0.876379	6.44304e-28	Runx2	runt related transcription factor 2	ENSMUSG00000039153
chr1_134635089_134639029	0	0.875914	1.69348e-18	Nfasc	neurofascin	ENSMUSG00000026442	NM_182716
chr9_28210403_28213978	0	0.873546	2.65047e-10	Opcml	opioid binding protein/cell adhesion molecule-like	ENSMUSG00000062257
chr4_151712314_151715330	0	0.872226	7.43489e-16	Chd5	chromodomain helicase DNA binding protein 5	ENSMUSG00000005045
chr13_24936600_24938931	0	0.871174	2.58172e-08	D130043K22Rik	RIKEN cDNA D130043K22 gene	ENSMUSG00000006711
chr11_102622184_102625190	0	0.870788	4.38682e-18	Adam11	a disintegrin and metallopeptidase domain 11	ENSMUSG00000020926	NM_009613
chr5_45188109_45191048	0	0.870728	1.70708e-10	Ldb2	LIM domain binding 2	ENSMUSG00000039706	NM_010698
chr5_52956179_52958042	0	0.870644	3.33612e-09	Lgi2	leucine-rich repeat LGI family, member 2	ENSMUSG00000039252
chr5_138179943_138183510	0	0.870429	2.24724e-16	Nyap1	neuronal tyrosine-phosphorylated phosphoinositide 3-kinase adaptor 1	ENSMUSG00000045348	NM_175521
chr4_126844939_126851431	0	0.869932	6.24386e-14	Dlgap3	discs, large (Drosophila) homolog-associated protein 3	ENSMUSG00000042388	NM_198618
chr8_87292945_87298004	264	0.86986	9.39179e-17	Nfix	nuclear factor I/X	ENSMUSG00000001911
chr7_146371244_146375178	0	0.869587	9.91269e-14	Stk32c	serine/threonine kinase 32C	ENSMUSG00000015981	NM_021302
chr5_139604411_139606549	0	0.868995	2.47017e-09	Prkar1b	protein kinase, cAMP dependent regulatory, type I beta	ENSMUSG00000025855	NM_008923
chr16_11983049_11987535	0	0.868019	2.75859e-22	Shisa9	shisa family member 9	ENSMUSG00000022494	NM_028277
chr11_100619692_100621525	0	0.863753	1.29241e-08	Kcnh4	potassium voltage-gated channel, subfamily H (eag-related), member 4	ENSMUSG00000035355	NM_001081194
chr12_106691580_106694054	0	0.862957	4.61283e-11	D430019H16Rik	RIKEN cDNA D430019H16 gene	ENSMUSG00000094910
chr8_85688797_85692117	0	0.862414	1.52332e-11	Tbc1d9	TBC1 domain family, member 9	ENSMUSG00000031709	NM_027758
chr14_65205516_65212306	0	0.862097	4.64257e-15	Mir3078	microRNA 3078	ENSMUSG00000092972		NR_037239
chr8_98226151_98230770	0	0.861534	1.28637e-21	Ndrg4	N-myc downstream regulated gene 4	ENSMUSG00000036564
chr11_94332152_94336220	0	0.861229	2.297e-21	Cacna1g	calcium channel, voltage-dependent, T type, alpha 1G subunit	ENSMUSG00000020866	NM_001177890
chr10_29252555_29256415	0	0.860851	1.13403e-16	Rspo3	R-spondin 3	ENSMUSG00000019880	NM_028351
chr7_137835757_137838840	0	0.860338	8.72985e-15	Tacc2	transforming, acidic coiled-coil containing protein 2	ENSMUSG00000030852	NM_206856
chr2_73492397_73498978	0	0.858951	1.14145e-22	Chn1	chimerin 1	ENSMUSG00000056486	NM_001113246
chr9_45237912_45241520	0	0.85823	7.16129e-18	Dscaml1	Down syndrome cell adhesion molecule like 1	ENSMUSG00000032087	NM_001081270
chr3_68672309_68675278	0	0.858107	3.32488e-15	1110032F04Rik	RIKEN cDNA 1110032F04 gene	ENSMUSG00000046999	NM_001167996
chr7_31909061_31912640	0	0.857621	1.15049e-18	Scn1b	sodium channel, voltage-gated, type I, beta	ENSMUSG00000019194	NM_011322
chr12_77425268_77428086	0	0.856724	1.43998e-10	Akap5	A kinase (PRKA) anchor protein 5	ENSMUSG00000021057
chr10_58274645_58278013	0	0.856236	1.36859e-20	Sh3rf3	SH3 domain containing ring finger 3	ENSMUSG00000037990
chr7_48153101_48156669	0	0.853665	3.3618e-16	Vstm2b	V-set and transmembrane domain containing 2B	ENSMUSG00000039257	NM_021387
chr1_145487199_145493355	0	0.852755	1.1492e-14	B3galt2	UDP-Gal:betaGlcNAc beta 1,3-galactosyltransferase, polypeptide 2	ENSMUSG00000033849	NM_020025
chr3_107317517_107321497	0	0.852192	6.44349e-17	Slc6a17	solute carrier family 6 (neurotransmitter transporter), member 17	ENSMUSG00000027894
chr8_33026904_33030624	0	0.851468	8.26446e-08	Nrg1	neuregulin 1	ENSMUSG00000062991
chr5_34628863_34631864	0	0.850126	1.43929e-11	Zfyve28	zinc finger, FYVE domain containing 28	ENSMUSG00000037224	NM_001015039
chr1_34635667_34637992	0	0.849601	4.33095e-09	Amer3	APC membrane recruitment 3	ENSMUSG00000045174	NM_213727
chr15_100700208_100704313	0	0.848302	2.26907e-21	Scn8a	sodium channel, voltage-gated, type VIII, alpha	ENSMUSG00000023033
chr6_124717185_124720286	0	0.847082	3.66591e-13	Eno2	enolase 2, gamma neuronal	ENSMUSG00000004267
chrX_38753399_38757577	0	0.846087	3.59804e-09	Gria3	glutamate receptor, ionotropic, AMPA3 (alpha 3)	ENSMUSG00000001986
chr11_42232543_42236901	0	0.845815	1.0957e-16	Gabrb2	gamma-aminobutyric acid (GABA) A receptor, subunit beta 2	ENSMUSG00000007653	NM_008070
chr1_194860087_194862528	0	0.844848	3.19961e-12	Syt14	synaptotagmin XIV	ENSMUSG00000016200
chr15_88889293_88891742	0	0.844578	6.69708e-10	Panx2	pannexin 2	ENSMUSG00000058441
chr6_28082079_28086120	0	0.843703	2.63783e-15	Grm8	glutamate receptor, metabotropic 8	ENSMUSG00000024211	NM_008174
chr14_55731744_55736271	0	0.843666	1.3523e-23	Jph4	junctophilin 4	ENSMUSG00000022208	NM_177049
chr1_148340360_148347889	0	0.842265	4.29151e-22	Brinp3	bone morphogenetic protein/retinoic acid inducible neural specific 3	ENSMUSG00000035131	NM_001145807
chr14_35631923_35635500	0	0.841687	4.98094e-19	Grid1	glutamate receptor, ionotropic, delta 1	ENSMUSG00000041078	NM_008166
chr6_136121612_136123140	0	0.841355	3.78638e-10	Grin2b	glutamate receptor, ionotropic, NMDA2B (epsilon 2)	ENSMUSG00000030209	NM_008171
chr17_57224934_57227733	0	0.841345	2.73671e-08	Tubb4a	tubulin, beta 4A class IVA	ENSMUSG00000062591	NM_009451
chr7_19477683_19479801	7645	0.840082	3.93478e-05	Pglyrp1	peptidoglycan recognition protein 1	ENSMUSG00000030413	NM_009402
chr10_109889940_109893788	-143918	0.838441	3.56561e-15	9230102K24Rik	RIKEN cDNA 9230102K24 gene
chr13_69873577_69879919	0	0.837417	1.71943e-28	Ube2ql1	ubiquitin-conjugating enzyme E2Q family-like 1	ENSMUSG00000052981	NM_001145162
chr11_53291340_53294270	0	0.83563	2.35801e-09	Sowaha	sosondowah ankyrin repeat domain family member A	ENSMUSG00000044352	NM_183173
chr3_78946708_78950916	0	0.83552	9.60663e-10	Rapgef2	Rap guanine nucleotide exchange factor (GEF) 2	ENSMUSG00000062232
chr5_53600972_53605850	0	0.834799	3.57979e-20	Sel1l3	sel-1 suppressor of lin-12-like 3 (C. elegans)	ENSMUSG00000029189	NM_172710
chr3_17953338_17957454	0	0.834281	1.29369e-15	Bhlhe22	basic helix-loop-helix family, member e22	ENSMUSG00000025128	NM_021560
chr14_28435072_28438186	0	0.833484	6.30329e-08	Erc2	ELKS/RAB6-interacting/CAST family member 2	ENSMUSG00000040640	NM_177814
chr4_151849249_151853462	0	0.833415	3.35886e-19	Kcnab2	potassium voltage-gated channel, shaker-related subfamily, beta member 2	ENSMUSG00000028931	NM_001252655
chr8_3587171_3589246	0	0.832783	1.40642e-12	Camsap3	calmodulin regulated spectrin-associated protein family, member 3	ENSMUSG00000044433	NM_001163749
chr11_79403946_79407510	0	0.832684	4.65408e-15	Rab11fip4	RAB11 family interacting protein 4 (class II)	ENSMUSG00000017639	NM_175543
chr9_20528846_20532607	51	0.831349	1.03174e-17	Olfm2	olfactomedin 2	ENSMUSG00000032172	NM_173777
chr5_139798580_139802119	0	0.831191	2.73295e-15	Adap1	ArfGAP with dual PH domains 1	ENSMUSG00000056413	NM_172723
chr14_75855127_75857774	0	0.830327	5.00201e-06	Siah3	seven in absentia homolog 3 (Drosophila)	ENSMUSG00000091722	NM_001128093
chr16_22655477_22657815	0	0.830085	5.49203e-10	Dgkg	diacylglycerol kinase, gamma	ENSMUSG00000022861	NM_138650
chr1_168183817_168188049	0	0.829963	5.53763e-18	Ildr2	immunoglobulin-like domain containing receptor 2	ENSMUSG00000040612	NM_001164528
chr13_69136095_69139107	0	0.829476	3.25781e-13	Adcy2	adenylate cyclase 2	ENSMUSG00000021536	NM_153534
chr2_177875905_177878437	0	0.829127	2.45942e-13	Phactr3	phosphatase and actin regulator 3	ENSMUSG00000027525	NM_001177790
chr19_10463000_10466848	0	0.828416	7.65806e-20	Syt7	synaptotagmin VII	ENSMUSG00000024743	NM_173068
chr12_121183798_121186259	0	0.82702	3.41054e-08	Tmem196	transmembrane protein 196	ENSMUSG00000048004	NM_001160385
chr8_105305619_105310994	0	0.826428	3.15664e-23	Cdh11	cadherin 11	ENSMUSG00000031673	NM_009866
chr11_98842519_98844754	0	0.826113	1.77563e-09	Gjd3	gap junction protein, delta 3	ENSMUSG00000047197	NM_178596
chr5_30889802_30892484	0	0.826087	2.42751e-13	Kcnk3	potassium channel, subfamily K, member 3	ENSMUSG00000049265	NM_010608
chr8_41718527_41720736	0	0.82449	2.2844e-08	Mtmr7	myotubularin related protein 7	ENSMUSG00000039431
chr15_74499265_74503949	0	0.824155	3.00803e-19	Arc	activity regulated cytoskeletal-associated protein	ENSMUSG00000022602	NM_018790
chr6_121079046_121081608	0	0.823402	3.24792e-08	Mical3	microtubule associated monooxygenase, calponin and LIM domain containing 3	ENSMUSG00000003178
chr4_136389720_136393157	0	0.822516	3.35977e-19	Ephb2	Eph receptor B2	ENSMUSG00000028664	NM_010142
chr15_76347542_76355021	0	0.822301	4.90238e-35	Scrt1	scratch homolog 1, zinc finger protein (Drosophila)	ENSMUSG00000048385	NM_130893
chr1_182411499_182414272	0	0.822255	2.0547e-06	6330403A02Rik	RIKEN cDNA 6330403A02 gene	ENSMUSG00000053963	NM_001081227
chr15_89283385_89286886	0	0.821947	4.33382e-15	Mapk8ip2	mitogen-activated protein kinase 8 interacting protein 2	ENSMUSG00000022619	NM_021921
chr4_129984636_129987966	0	0.821372	1.63453e-11	Fabp3	fatty acid binding protein 3, muscle and heart	ENSMUSG00000028773	NM_010174
chr11_97310792_97314177	0	0.819239	8.32618e-12	Arhgap23	Rho GTPase activating protein 23	ENSMUSG00000049807
chr1_134436266_134440095	0	0.819074	3.91604e-11	Cntn2	contactin 2	ENSMUSG00000053024
chr17_8716746_8721510	0	0.81867	3.52698e-14	Pde10a	phosphodiesterase 10A	ENSMUSG00000023868
chr2_42505695_42509241	0	0.81763	7.13606e-12	Lrp1b	low density lipoprotein-related protein 1B (deleted in tumors)	ENSMUSG00000049252	NM_053011
chr6_115310654_115312929	0	0.817312	2.66501e-10	Pparg	peroxisome proliferator activated receptor gamma	ENSMUSG00000000440	NM_011146
chr10_4423430_4426086	0	0.817176	2.12792e-13	Rgs17	regulator of G-protein signaling 17	ENSMUSG00000019775	NM_019958
chr10_102829723_102832480	0	0.816902	5.51548e-11	Slc6a15	solute carrier family 6 (neurotransmitter transporter), member 15	ENSMUSG00000019894	NM_001252330
chr2_77652696_77656019	0	0.816522	1.74195e-13	Zfp385b	zinc finger protein 385B	ENSMUSG00000027016	NM_001113400
chrX_154475224_154482058	0	0.814274	2.50543e-14	Cnksr2	connector enhancer of kinase suppressor of Ras 2	ENSMUSG00000025658	NM_177751
chr17_91489017_91493444	0	0.813544	6.68705e-12	Nrxn1	neurexin I	ENSMUSG00000024109	NM_020252
chr4_34010216_34015122	0	0.812618	1.2206e-17	Cnr1	cannabinoid receptor 1 (brain)	ENSMUSG00000044288
chr10_126514577_126519915	0	0.810846	2.96749e-22	Agap2	ArfGAP with GTPase domain, ankyrin repeat and PH domain 2	ENSMUSG00000025422	NM_001033263
chr11_59119213_59123376	0	0.810668	2.54674e-15	Wnt9a	wingless-type MMTV integration site family, member 9A	ENSMUSG00000000126
chr6_101324058_101328417	0	0.809446	5.36431e-13	Pdzrn3	PDZ domain containing RING finger 3	ENSMUSG00000035357	NM_018884
chrX_18812021_18815807	-87925	0.809418	1.33579e-08	Mir222	microRNA 222	ENSMUSG00000065471		NR_029807
chr15_82790907_82794606	-48344	0.809241	1.53229e-11	Tcf20	transcription factor 20	ENSMUSG00000041852	NM_013836
chr6_124810535_124814860	0	0.809151	3.80129e-14	Gpr162	G protein-coupled receptor 162	ENSMUSG00000038390	NM_013533
chr3_95984428_95987432	0	0.805968	1.5906e-12	Sv2a	synaptic vesicle glycoprotein 2 a	ENSMUSG00000038486	NM_022030
chr12_103366058_103369416	0	0.804973	2.27888e-12	Slc24a4	solute carrier family 24 (sodium/potassium/calcium exchanger), member 4	ENSMUSG00000041771
chr13_93195524_93197881	0	0.804861	2.74487e-11	Ankrd34b	ankyrin repeat domain 34B	ENSMUSG00000045034	NM_175455
chr2_65767927_65772213	0	0.804722	2.9946e-09	Csrnp3	cysteine-serine-rich nuclear protein 3	ENSMUSG00000044647	NM_178634
chr7_147080009_147083071	0	0.802329	6.15681e-11	Kndc1	kinase non-catalytic C-lobe domain (KIND) containing 1	ENSMUSG00000066129
chr11_60835265_60837611	0	0.801114	1.47656e-10	Kcnj12	potassium inwardly-rectifying channel, subfamily J, member 12	ENSMUSG00000042529	NM_010603
chr18_10324603_10326277	0	0.800274	1.91993e-07	Greb1l	growth regulation by estrogen in breast cancer-like	ENSMUSG00000042942
chr9_108089479_108093077	0	0.799983	2.01611e-15	Bsn	bassoon	ENSMUSG00000032589
chr7_148245752_148248957	0	0.798936	6.17119e-13	B4galnt4	beta-1,4-N-acetyl-galactosaminyl transferase 4	ENSMUSG00000055629	NM_177897
chr13_118008790_118010905	0	0.798826	1.47278e-08	Emb	embigin	ENSMUSG00000021728	NM_010330
chr13_55583439_55589907	0	0.798724	1.26868e-26	Dbn1	drebrin 1	ENSMUSG00000034675	NM_019813
chrX_45871766_45874925	0	0.797936	9.42578e-09	Rab33a	RAB33A, member RAS oncogene family	ENSMUSG00000031104	NM_011228
chr11_116512949_116516089	0	0.797912	6.26421e-10	Gm11744	predicted gene 11744	ENSMUSG00000075410
chr8_107064197_107067049	0	0.793765	7.23251e-11	Car7	carbonic anhydrase 7	ENSMUSG00000031883
chr7_51843453_51850098	0	0.793562	2.51036e-24	Kcnc3	potassium voltage gated channel, Shaw-related subfamily, member 3	ENSMUSG00000062785	NM_008422
chr18_24866893_24870109	0	0.792382	2.41991e-15	Fhod3	formin homology 2 domain containing 3	ENSMUSG00000034295	NM_175276
chr12_59312576_59316254	0	0.792141	2.44858e-12	Sstr1	somatostatin receptor 1	ENSMUSG00000035431	NM_009216
chr2_155338292_155341360	0	0.791844	2.31079e-10	Ggt7	gamma-glutamyltransferase 7	ENSMUSG00000027603	NM_144786
chr6_93861488_93864114	0	0.791293	1.43039e-10	Magi1	membrane associated guanylate kinase, WW and PDZ domain containing 1	ENSMUSG00000045095	NM_001029850
chr13_47217253_47219190	0	0.790994	1.93252e-07	Rnf144b	ring finger protein 144B	ENSMUSG00000038068	NM_001170643
chr9_122480539_122484510	0	0.789552	4.33183e-12	9530059O14Rik	RIKEN cDNA 9530059O14 gene	ENSMUSG00000097736
chr9_21741046_21743413	0	0.788448	8.01743e-07	Lppr2	lipid phosphate phosphatase-related protein type 2	ENSMUSG00000040563	NM_144935
chr9_43850881_43854325	0	0.788155	2.51871e-12	Thy1	thymus cell antigen 1, theta	ENSMUSG00000032011	NM_009382
chr13_55564895_55568662	0	0.787719	2.98305e-14	Prr7	proline rich 7 (synaptic)	ENSMUSG00000034686	NM_001030296
chr3_89122852_89127361	0	0.7857	1.27713e-20	Efna3	ephrin A3	ENSMUSG00000028039	NM_010108
chr5_72046073_72050057	0	0.785678	7.62884e-14	Gabra4	gamma-aminobutyric acid (GABA) A receptor, subunit alpha 4	ENSMUSG00000029211	NM_010251
chr19_36130078_36132583	0	0.785674	5.7863e-07	Htr7	5-hydroxytryptamine (serotonin) receptor 7	ENSMUSG00000024798	NM_008315
chr9_16303748_16308066	-121074	0.785611	4.18077e-19	Fat3	FAT tumor suppressor homolog 3 (Drosophila)	ENSMUSG00000074505
chr7_150924163_150926781	0	0.785505	1.55636e-12	Osbpl5	oxysterol binding protein-like 5	ENSMUSG00000037606	NM_001199227
chr8_71705815_71708932	-24013	0.784914	5.27562e-12	Zfp930	zinc finger protein 930	ENSMUSG00000059897	NM_001013379
chr11_97488017_97491669	0	0.784714	3.20842e-14	E130012A19Rik	RIKEN cDNA E130012A19 gene	ENSMUSG00000043439	NM_175332
chr14_30531682_30536868	0	0.784293	7.21505e-15	Cacna2d3	calcium channel, voltage-dependent, alpha2/delta subunit 3	ENSMUSG00000021991	NM_009785
chr14_112072436_112077826	0	0.783584	1.54773e-21	Slitrk5	SLIT and NTRK-like family, member 5	ENSMUSG00000033214	NM_198865
chr1_66513932_66516285	0	0.782839	2.11988e-10	Unc80	unc-80 homolog (C. elegans)	ENSMUSG00000055567	NM_175510
chr19_42504959_42507509	0	0.781078	1.03455e-09	Crtac1	cartilage acidic protein 1	ENSMUSG00000042401	NM_145123
chr2_180772389_180774742	0	0.780638	1.52441e-06	Chrna4	cholinergic receptor, nicotinic, alpha polypeptide 4	ENSMUSG00000027577
chr15_98462021_98468110	0	0.780159	1.36859e-20	Cacnb3	calcium channel, voltage-dependent, beta 3 subunit	ENSMUSG00000003352	NM_001044741
chr1_93075876_93079083	0	0.779336	2.5796e-08	Ramp1	receptor (calcitonin) activity modifying protein 1	ENSMUSG00000034353	NM_178401
chr7_56213771_56216162	0	0.778466	6.84138e-07	Nav2	neuron navigator 2	ENSMUSG00000052512
chr6_92427277_92431843	0	0.778169	1.61537e-14	Prickle2	prickle homolog 2 (Drosophila)	ENSMUSG00000030020	NM_001134461
chr11_53840606_53842561	0	0.77807	1.70333e-06	Slc22a4	solute carrier family 22 (organic cation transporter), member 4	ENSMUSG00000020334	NM_019687
chr1_34858143_34861102	0	0.777833	1.74223e-10	Arhgef4	Rho guanine nucleotide exchange factor (GEF) 4	ENSMUSG00000037509
chr12_12268244_12272301	0	0.777609	3.5325e-15	Fam49a	family with sequence similarity 49, member A	ENSMUSG00000020589	NM_001146119
chr17_70317890_70320985	0	0.777564	1.27461e-12	Dlgap1	discs, large (Drosophila) homolog-associated protein 1	ENSMUSG00000003279
chr12_71008180_71010807	-14031	0.776795	1.49371e-08	Map4k5	mitogen-activated protein kinase kinase kinase kinase 5	ENSMUSG00000034761
chr9_44945831_44948170	0	0.774201	3.23578e-07	Scn4b	sodium channel, type IV, beta	ENSMUSG00000046480	NM_001013390
chr12_5378822_5384685	0	0.774121	4.26749e-27	Klhl29	kelch-like 29	ENSMUSG00000020627
chr11_6503425_6506637	0	0.771203	9.27981e-12	Nacad	NAC alpha domain containing	ENSMUSG00000041073	NM_001081652
chr3_106838355_106843996	0	0.770374	5.15712e-17	Kcna3	potassium voltage-gated channel, shaker-related subfamily, member 3	ENSMUSG00000047959	NM_008418
chr9_58043751_58050701	0	0.769864	1.4448e-09	Islr2	immunoglobulin superfamily containing leucine-rich repeat 2	ENSMUSG00000051243	NM_001161535
chr4_88583529_88585221	-26964	0.769846	1.61957e-05	Mir31	microRNA 31	ENSMUSG00000065408		NR_029747
chr11_102253876_102259302	0	0.769722	2.17152e-20	Rundc3a	RUN domain containing 3A	ENSMUSG00000006575	NM_001252347
chr5_124543077_124546166	0	0.769599	4.03029e-11	Abcb9	ATP-binding cassette, sub-family B (MDR/TAP), member 9	ENSMUSG00000029408	NM_019875
chr1_134776244_134779215	0	0.768756	6.3244e-15	Lrrn2	leucine rich repeat protein 2, neuronal	ENSMUSG00000026443	NM_010732
chr4_102261231_102265467	0	0.767328	1.66474e-09	Pde4b	phosphodiesterase 4B, cAMP specific	ENSMUSG00000028525
chr19_8911472_8916248	0	0.767304	1.95886e-19	Gng3	guanine nucleotide binding protein (G protein), gamma 3	ENSMUSG00000071658	NM_010316
chr8_87468077_87471040	0	0.766894	3.34741e-08	Rtbdn	retbindin	ENSMUSG00000048617	NM_144929
chr8_86937955_86941999	0	0.765795	1.20952e-18	Cacna1a	calcium channel, voltage-dependent, P/Q type, alpha 1A subunit	ENSMUSG00000034656
chrX_20495264_20498529	0	0.764266	2.9286e-08	Syn1	synapsin I	ENSMUSG00000037217	NM_001110780
chr1_154801733_154804467	0	0.76421	1.66908e-12	Nmnat2	nicotinamide nucleotide adenylyltransferase 2	ENSMUSG00000042751	NM_175460
chr8_126954217_126959108	0	0.763385	2.8296e-21	Pgbd5	piggyBac transposable element derived 5	ENSMUSG00000050751
chr5_117689854_117693631	0	0.763108	1.35851e-13	Taok3	TAO kinase 3	ENSMUSG00000061288	NM_001081308
chr2_156438360_156441792	0	0.76298	1.82837e-12	Dlgap4	discs, large homolog-associated protein 4 (Drosophila)	ENSMUSG00000061689	NM_146128
chr16_17276299_17279044	0	0.761502	9.97446e-09	Tmem191c	transmembrane protein 191C	ENSMUSG00000055692
chr17_84028715_84033224	0	0.760655	2.87134e-06	Kcng3	potassium voltage-gated channel, subfamily G, member 3	ENSMUSG00000045053	NM_153512
chr4_101168724_101170620	0	0.760533	3.52938e-07	Dnajc6	DnaJ (Hsp40) homolog, subfamily C, member 6	ENSMUSG00000028528	NM_198412
chr11_97430972_97437210	0	0.759886	9.52243e-26	Srcin1	SRC kinase signaling inhibitor 1	ENSMUSG00000038453	NM_018873
chr12_31949554_31951932	0	0.759318	3.83937e-06	Lamb1	laminin B1	ENSMUSG00000002900
chr11_119906124_119910073	0	0.758503	1.74902e-19	Aatk	apoptosis-associated tyrosine kinase	ENSMUSG00000025375	NM_001198785
chrX_158154417_158156971	0	0.757844	4.5779e-07	Rai2	retinoic acid induced 2	ENSMUSG00000043518	NM_001103367
chr11_113479856_113482786	0	0.757494	2.3993e-08	Sstr2	somatostatin receptor 2	ENSMUSG00000047904	NM_001042606
chr4_57153718_57156872	0	0.75686	1.45288e-15	Epb41l4b	erythrocyte membrane protein band 4.1 like 4b	ENSMUSG00000028434
chr18_69678855_69685325	-67755	0.755823	3.25833e-18	Tcf4	transcription factor 4	ENSMUSG00000053477
chr2_140492831_140497565	0	0.755266	6.90458e-12	Flrt3	fibronectin leucine rich transmembrane protein 3	ENSMUSG00000051379
chrX_71068300_71070849	0	0.754624	2.91205e-07	Pdzd4	PDZ domain containing 4	ENSMUSG00000002006	NM_001029868
chr17_56109577_56111296	0	0.75445	4.36021e-06	Shd	src homology 2 domain-containing transforming protein D	ENSMUSG00000039154	NM_001159523
chr11_49714864_49716989	0	0.754364	9.30375e-08	Rasgef1c	RasGEF domain family, member 1C	ENSMUSG00000020374
chr7_30065815_30067457	0	0.753985	7.27615e-05	Spint2	serine protease inhibitor, Kunitz type 2	ENSMUSG00000074227
chr2_71818422_71821702	0	0.752411	2.13115e-09	Rapgef4	Rap guanine nucleotide exchange factor (GEF) 4	ENSMUSG00000049044
chr14_125072919_125077243	0	0.752315	6.95974e-17	Fgf14	fibroblast growth factor 14	ENSMUSG00000025551	NM_207667
chr7_3331661_3334222	0	0.75225	5.48195e-09	Cacng7	calcium channel, voltage-dependent, gamma subunit 7	ENSMUSG00000069806	NM_133189
chr4_137805191_137808748	0	0.752075	2.21779e-13	Kif17	kinesin family member 17	ENSMUSG00000028758
chr3_127109396_127112373	0	0.750953	1.537e-10	Ank2	ankyrin 2, brain	ENSMUSG00000032826	NM_001034168
chr3_156222050_156228329	0	0.750585	2.43231e-20	Negr1	neuronal growth regulator 1	ENSMUSG00000040037	NM_001039094
chr9_121312078_121314584	36003	0.750056	3.10206e-06	Trak1	trafficking protein, kinesin binding 1	ENSMUSG00000032536
chr10_88717966_88721052	0	0.750028	4.41444e-07	Ano4	anoctamin 4	ENSMUSG00000035189
chr11_37046408_37051362	-288664	0.749946	2.8755e-14	Tenm2	teneurin transmembrane protein 2	ENSMUSG00000049336	NM_011856
chr5_67066339_67071219	0	0.749896	3.20668e-10	Uchl1	ubiquitin carboxy-terminal hydrolase L1	ENSMUSG00000029223	NM_011670
chr13_98009784_98017971	0	0.749841	1.05373e-26	Enc1	ectodermal-neural cortex 1	ENSMUSG00000041773	NM_007930
chr19_59148727_59150876	0	0.748564	7.70388e-08	Shtn1	shootin 1	ENSMUSG00000041362	NM_001114312
chr1_42740833_42744836	5124	0.747301	9.33575e-11	Pantr1	POU domain, class 3, transcription factor 3 adjacent noncoding transcript 1	ENSMUSG00000060424
chr15_76980590_76984679	0	0.747181	2.62012e-10	Rbfox2	RNA binding protein, fox-1 homolog (C. elegans) 2	ENSMUSG00000033565	NM_175387
chr1_134086573_134089008	0	0.746129	1.04986e-07	Lemd1	LEM domain containing 1	ENSMUSG00000079330	NM_001033250
chr2_151454480_151458775	0	0.745378	7.42393e-14	Snph	syntaphilin	ENSMUSG00000027457
chr18_36353269_36357665	0	0.745037	4.82973e-12	Nrg2	neuregulin 2	ENSMUSG00000060275	NM_001167891
chr11_83878774_83882681	0	0.744665	4.50699e-13	Dusp14	dual specificity phosphatase 14	ENSMUSG00000018648	NM_019819
chr2_148220468_148224736	0	0.741412	4.19395e-10	Sstr4	somatostatin receptor 4	ENSMUSG00000037014	NM_009219
chr12_53799782_53802959	0	0.740606	6.04688e-11	Akap6	A kinase (PRKA) anchor protein 6	ENSMUSG00000061603
chr7_28325718_28328373	9758	0.740586	2.49682e-07	Pld3	phospholipase D family, member 3	ENSMUSG00000003363	NM_011116
chr18_60779480_60784840	0	0.739565	8.5328e-17	Synpo	synaptopodin	ENSMUSG00000043079	NM_177340
chr17_46619951_46622493	0	0.738735	3.89525e-07	Ttbk1	tau tubulin kinase 1	ENSMUSG00000015599	NM_001162864
chr17_26336901_26338989	0	0.737266	1.64606e-07	Arhgdig	Rho GDP dissociation inhibitor (GDI) gamma	ENSMUSG00000073433	NM_008113
chr15_43699826_43701927	0	0.737009	7.77007e-06	Tmem74	transmembrane protein 74	ENSMUSG00000054409	NM_175502
chr3_107258099_107263751	0	0.736141	4.40772e-22	Kcnc4	potassium voltage gated channel, Shaw-related subfamily, member 4	ENSMUSG00000027895	NM_145922
chr5_113564420_113568817	23516	0.736006	9.76887e-18	2900026A02Rik	RIKEN cDNA 2900026A02 gene	ENSMUSG00000051339	NM_172884
chr2_96157503_96161453	0	0.735281	1.928e-08	Lrrc4c	leucine rich repeat containing 4C	ENSMUSG00000050587	NM_178725
chr9_95459043_95462903	0	0.735144	8.46306e-12	Paqr9	progestin and adipoQ receptor family member IX	ENSMUSG00000064225	NM_198414
chr1_84930277_84932287	0	0.734577	1.64055e-06	Slc16a14	solute carrier family 16 (monocarboxylic acid transporters), member 14	ENSMUSG00000026220	NM_027921
chr15_91881063_91883593	0	0.733973	1.02383e-09	Cntn1	contactin 1	ENSMUSG00000055022
chr10_115454860_115457243	0	0.733344	1.90373e-07	Ptprr	protein tyrosine phosphatase, receptor type, R	ENSMUSG00000020151	NM_011217
chr5_118477278_118479830	0	0.733344	2.60017e-11	Tesc	tescalcin	ENSMUSG00000029359	NM_021344
chr6_83135607_83139396	6025	0.732802	1.92507e-09	Dctn1	dynactin 1	ENSMUSG00000031865	NM_001198867
chr1_17085510_17088582	0	0.732749	9.55231e-11	Jph1	junctophilin 1	ENSMUSG00000042686	NM_020604
chr8_97393020_97395309	0	0.732502	4.04667e-06	Dok4	docking protein 4	ENSMUSG00000040631	NM_053246
chr5_124633950_124638435	0	0.732497	1.25679e-15	Pitpnm2	phosphatidylinositol transfer protein, membrane-associated 2	ENSMUSG00000029406	NM_011256
chr4_47001427_47005550	0	0.73229	9.77171e-18	Gabbr2	gamma-aminobutyric acid (GABA) B receptor, 2	ENSMUSG00000039809	NM_001081141
chr2_112078894_112082463	0	0.732113	1.09014e-14	Lpcat4	lysophosphatidylcholine acyltransferase 4	ENSMUSG00000027134	NM_207206
chr12_82731415_82734211	0	0.730542	3.65196e-10	Ttc9	tetratricopeptide repeat domain 9	ENSMUSG00000042734	NM_001033149
chr14_70930168_70932651	0	0.729787	5.61003e-05	Lgi3	leucine-rich repeat LGI family, member 3	ENSMUSG00000033595	NM_145219
chr16_13986131_13988637	0	0.729531	5.76583e-09	2900011O08Rik	RIKEN cDNA 2900011O08 gene	ENSMUSG00000044117	NM_144518
chr2_58208915_58210867	0	0.729516	4.61971e-07	Acvr1c	activin A receptor, type IC	ENSMUSG00000026834	NM_001111030
chr4_119486352_119489832	0	0.72904	1.60001e-09	Hivep3	human immunodeficiency virus type I enhancer binding protein 3	ENSMUSG00000028634
chr1_72330286_72332507	0	0.727821	1.02253e-05	Pecr	peroxisomal trans-2-enoyl-CoA reductase	ENSMUSG00000026189
chr11_45869047_45871230	0	0.726983	5.50355e-07	Adam19	a disintegrin and metallopeptidase domain 19 (meltrin beta)	ENSMUSG00000011256	NM_009616
chr12_110305057_110307055	0	0.726824	4.56142e-06	Begain	brain-enriched guanylate kinase-associated	ENSMUSG00000040867	NM_001163175
chr14_55398301_55401191	0	0.726746	1.91078e-10	Slc7a8	solute carrier family 7 (cationic amino acid transporter, y+ system), member 8	ENSMUSG00000022180	NM_016972
chr5_14514316_14517285	0	0.726057	1.65093e-10	Pclo	piccolo (presynaptic cytomatrix protein)	ENSMUSG00000061601	NM_001110796
chr2_25096142_25099603	0	0.724852	5.54181e-11	Rnf208	ring finger protein 208	ENSMUSG00000044628
chr4_86874139_86876968	0	0.724708	2.04088e-09	Slc24a2	solute carrier family 24 (sodium/potassium/calcium exchanger), member 2	ENSMUSG00000037996	NM_172426
chr19_10376471_10379952	0	0.724532	1.16631e-11	Dagla	diacylglycerol lipase, alpha	ENSMUSG00000035735	NM_198114
chr7_133965822_133968295	0	0.724336	7.8442e-08	Fam57b	family with sequence similarity 57, member B	ENSMUSG00000058966	NM_026884
chr6_114347367_114349895	0	0.72352	7.43479e-06	Hrh1	histamine receptor H1	ENSMUSG00000053004	NM_001252643
chr13_54848365_54851800	0	0.723185	1.1734e-10	Gprin1	G protein-regulated inducer of neurite outgrowth 1	ENSMUSG00000069227	NM_012014
chr8_108217340_108219654	2535	0.723134	3.61789e-09	Rltpr	RGD motif, leucine rich repeats, tropomodulin domain and proline-rich containing	ENSMUSG00000050357
chr17_52739822_52742624	0	0.723032	1.04479e-06	Kcnh8	potassium voltage-gated channel, subfamily H (eag-related), member 8	ENSMUSG00000035580	NM_001031811
chr11_82200110_82203924	0	0.721204	7.06502e-09	Tmem132e	transmembrane protein 132E	ENSMUSG00000020701
chr7_71645971_71649044	0	0.720373	6.7891e-13	Apba2	amyloid beta (A4) precursor protein-binding, family A, member 2	ENSMUSG00000030519	NM_007461
chr14_76361943_76366568	7134	0.719511	5.47112e-08	Kctd4	potassium channel tetramerisation domain containing 4	ENSMUSG00000046523	NM_026214
chr14_75040289_75044482	0	0.717604	1.39013e-08	Htr2a	5-hydroxytryptamine (serotonin) receptor 2A	ENSMUSG00000034997	NM_172812
chr1_38891914_38893914	-13855	0.717396	2.09692e-10	Lonrf2	LON peptidase N-terminal domain and ring finger 2	ENSMUSG00000048814	NM_001029878
chr7_31076129_31078279	0	0.717214	2.68504e-09	Clip3	CAP-GLY domain containing linker protein 3	ENSMUSG00000013921	NM_001081114
chr19_6418033_6421563	0	0.715237	9.52091e-13	Nrxn2	neurexin II	ENSMUSG00000033768	NM_001205234
chr8_97295174_97300136	0	0.711708	4.14119e-13	Cx3cl1	chemokine (C-X3-C motif) ligand 1	ENSMUSG00000031778	NM_009142
chr5_115641356_115644798	-5227	0.711687	7.84084e-15	Cabp1	calcium binding protein 1	ENSMUSG00000029544	NM_013879
chr6_5675308_5678004	0	0.711213	4.62028e-09	Dync1i1	dynein cytoplasmic 1 intermediate chain 1	ENSMUSG00000029757	NM_001191026
chr1_39704616_39708395	0	0.710983	9.33575e-11	Creg2	cellular repressor of E1A-stimulated genes 2	ENSMUSG00000050967	NM_170597
chr3_84021847_84025325	0	0.709936	1.52092e-08	Trim2	tripartite motif-containing 2	ENSMUSG00000027993	NM_030706
chr6_36337519_36340230	0	0.707627	2.14535e-07	Chrm2	cholinergic receptor, muscarinic 2, cardiac	ENSMUSG00000045613	NM_203491
chr18_59334091_59337951	0	0.707309	2.0148e-17	Chsy3	chondroitin sulfate synthase 3	ENSMUSG00000058152	NM_001081328
chr11_3403169_3405084	0	0.707255	1.74271e-05	Inpp5j	inositol polyphosphate 5-phosphatase J	ENSMUSG00000034570	NM_172439
chr4_139799574_139803490	0	0.706846	2.47017e-09	Igsf21	immunoglobulin superfamily, member 21	ENSMUSG00000040972	NM_198610
chr7_147019514_147023664	0	0.706583	5.63977e-10	Adgra1	adhesion G protein-coupled receptor A1	ENSMUSG00000025475	NM_177469
chr7_98410282_98413054	170987	0.706439	6.32257e-07	Dlg2	discs, large homolog 2 (Drosophila)	ENSMUSG00000052572	NM_011807
chr7_53038643_53043154	0	0.706275	1.11355e-15	Lmtk3	lemur tyrosine kinase 3	ENSMUSG00000062044
chr8_125757017_125760564	0	0.706013	1.14494e-09	Spata2l	spermatogenesis associated 2-like	ENSMUSG00000033594
chr19_12669876_12672292	0	0.705443	6.14574e-09	A330040F15Rik	RIKEN cDNA A330040F15 gene	ENSMUSG00000086213		NR_015503
chr16_28750465_28754095	0	0.70503	1.60135e-09	Fgf12	fibroblast growth factor 12	ENSMUSG00000022523	NM_183064
chr1_136127707_136132607	0	0.704913	6.11044e-17	Adora1	adenosine A1 receptor	ENSMUSG00000042429	NM_001008533
chr3_81875464_81878825	0	0.703406	2.16325e-10	Gucy1b3	guanylate cyclase 1, soluble, beta 3	ENSMUSG00000028005	NM_001161796
chr15_82085790_82088257	0	0.700497	3.44154e-08	1500009C09Rik	RIKEN cDNA 1500009C09 gene	ENSMUSG00000068099
chr7_4070556_4076041	0	0.700189	1.84313e-14	Ttyh1	tweety homolog 1 (Drosophila)	ENSMUSG00000030428
chr12_83717315_83720971	0	0.698461	8.82886e-09	Rgs6	regulator of G-protein signaling 6	ENSMUSG00000021219
chr8_126037518_126039903	0	0.698324	2.73492e-08	Dbndd1	dysbindin (dystrobrevin binding protein 1) domain containing 1	ENSMUSG00000031970
chr19_4099542_4102272	0	0.698318	9.24393e-10	Pitpnm1	phosphatidylinositol transfer protein, membrane-associated 1	ENSMUSG00000024851	NM_001136078
chr17_47808847_47810545	0	0.698112	2.19052e-05	Usp49	ubiquitin specific peptidase 49	ENSMUSG00000090115	NM_198421
chr2_49474537_49477354	0	0.69799	8.60241e-13	Kif5c	kinesin family member 5C	ENSMUSG00000026764	NM_008449
chr6_28930413_28933341	-39278	0.697936	2.42512e-08	Mir129-1	microRNA 129-1	ENSMUSG00000065469		NR_029567
chr11_61769990_61771828	0	0.697592	7.91379e-07	Specc1	sperm antigen with calponin homology and coiled-coil domains 1	ENSMUSG00000042331
chr18_72507796_72511109	0	0.696528	3.02328e-10	Dcc	deleted in colorectal carcinoma	ENSMUSG00000060534	NM_007831
chr5_35621237_35623628	23	0.696233	5.2301e-07	Adra2c	adrenergic receptor, alpha 2c	ENSMUSG00000045318	NM_007418
chr16_10446258_10448256	0	0.696149	5.85641e-06	Tvp23a	trans-golgi network vesicle protein 23A	ENSMUSG00000050908	NM_001013778
chr11_64974203_64976714	0	0.694423	3.57071e-10	Arhgap44	Rho GTPase activating protein 44	ENSMUSG00000033389	NM_175003
chr9_86772550_86776322	0	0.69409	8.61005e-13	Snap91	synaptosomal-associated protein 91	ENSMUSG00000033419	NM_013669
chr2_119583278_119585452	0	0.69391	5.92511e-09	Ltk	leukocyte tyrosine kinase	ENSMUSG00000027297	NM_206942
chr14_55501558_55503762	0	0.6939	2.77622e-08	Bcl2l2	BCL2-like 2	ENSMUSG00000089682	NM_007537
chr7_51683121_51686253	-11604	0.693716	2.1541e-10	Lrrc4b	leucine rich repeat containing 4B	ENSMUSG00000047085
chr11_46121910_46126552	0	0.693232	1.31111e-17	Cyfip2	cytoplasmic FMR1 interacting protein 2	ENSMUSG00000020340	NM_001252460
chr5_131781027_131784215	0	0.693066	3.78638e-10	Wbscr17	Williams-Beuren syndrome chromosome region 17 homolog (human)	ENSMUSG00000034040	NM_145218
chr6_119277739_119281638	0	0.692876	1.20139e-12	Lrtm2	leucine-rich repeats and transmembrane domains 2	ENSMUSG00000055003	NM_001172207
chr12_96929610_96937760	0	0.692767	4.13595e-28	Flrt2	fibronectin leucine rich transmembrane protein 2	ENSMUSG00000047414	NM_201518
chr1_142141855_142145027	0	0.69256	1.78109e-05	Kcnt2	potassium channel, subfamily T, member 2	ENSMUSG00000052726
chr5_22251222_22253701	0	0.692161	9.96803e-07	Lhfpl3	lipoma HMGIC fusion partner-like 3	ENSMUSG00000106379
chr1_160292032_160295589	0	0.691558	6.40048e-09	Astn1	astrotactin 1	ENSMUSG00000026587	NM_007495
chr8_128518475_128522873	0	0.691288	6.4031e-16	Kcnk1	potassium channel, subfamily K, member 1	ENSMUSG00000033998	NM_008430
chr11_80963617_80967506	0	0.690304	3.07924e-14	Asic2	acid-sensing (proton-gated) ion channel 2	ENSMUSG00000020704	NM_007384
chr8_77736533_77740638	0	0.689402	2.66427e-11	Rasd2	RASD family, member 2	ENSMUSG00000034472	NM_029182
chr13_105840697_105845649	0	0.689358	1.40298e-12	Rgs7bp	regulator of G-protein signalling 7 binding protein	ENSMUSG00000021719	NM_029879
chr11_12362528_12365545	0	0.688545	8.94294e-10	Cobl	cordon-bleu WH2 repeat	ENSMUSG00000020173
chr9_60560010_60563643	0	0.687718	8.92991e-11	Larp6	La ribonucleoprotein domain family, member 6	ENSMUSG00000034839	NM_026235
chr5_84842747_84847028	0	0.687085	1.8922e-13	Epha5	Eph receptor A5	ENSMUSG00000029245	NM_007937
chr19_50750455_50753952	0	0.685886	8.34914e-12	Sorcs1	sortilin-related VPS10 domain containing receptor 1	ENSMUSG00000043531
chr7_4641571_4644075	0	0.684517	3.28552e-10	Brsk1	BR serine/threonine kinase 1	ENSMUSG00000035390
chr13_58212098_58215490	-8310	0.683955	1.50369e-09
chr6_144154402_144158725	0	0.683437	2.8736e-07	Sox5	SRY (sex determining region Y)-box 5	ENSMUSG00000041540
chr10_120745307_120748700	0	0.683281	2.97261e-12	Tbc1d30	TBC1 domain family, member 30	ENSMUSG00000052302	NM_029057
chr11_102306139_102309547	0	0.683128	8.72137e-12	Fam171a2	family with sequence similarity 171, member A2	ENSMUSG00000034685	NM_199200
chr15_31293316_31298771	0	0.682877	1.21339e-18	Ankrd33b	ankyrin repeat domain 33B	ENSMUSG00000022237	NM_001164441
chr1_177421045_177423576	0	0.682015	1.07508e-10	Rgs7	regulator of G protein signaling 7	ENSMUSG00000026527	NM_011880
chr7_135830854_135835206	0	0.681322	4.78194e-06	Inpp5f	inositol polyphosphate-5-phosphatase F	ENSMUSG00000042105
chr2_119567191_119571028	0	0.680645	8.22416e-13	Itpka	inositol 1,4,5-trisphosphate 3-kinase A	ENSMUSG00000027296	NM_146125
chr17_46433794_46436377	0	0.679827	3.69583e-08	Dlk2	delta-like 2 homolog (Drosophila)	ENSMUSG00000047428	NM_207666
chr1_166382756_166389865	0	0.67961	4.26251e-21	Atp1b1	ATPase, Na+/K+ transporting, beta 1 polypeptide	ENSMUSG00000026576	NM_009721
chr5_137506089_137509207	0	0.679459	7.48963e-11	Vgf	VGF nerve growth factor inducible	ENSMUSG00000037428	NM_001039385
chr19_6496828_6503688	0	0.678586	7.29725e-25	Nrxn2	neurexin II	ENSMUSG00000033768	NM_001205234
chr5_34337850_34342744	0	0.678347	1.54275e-17	Nat8l	N-acetyltransferase 8-like	ENSMUSG00000048142	NM_001001985
chr6_42272843_42275514	0	0.678203	2.38077e-12	Fam131b	family with sequence similarity 131, member B	ENSMUSG00000029861	NM_001113327
chr17_29373430_29375987	0	0.677219	1.02758e-07	Cpne5	copine V	ENSMUSG00000024008	NM_153166
chr2_52529091_52532573	0	0.677162	6.46457e-12	Cacnb4	calcium channel, voltage-dependent, beta 4 subunit	ENSMUSG00000017412	NM_146123
chr15_103332921_103335273	0	0.676809	5.7486e-07	Pde1b	phosphodiesterase 1B, Ca2+-calmodulin dependent	ENSMUSG00000022489	NM_008800
chr17_69185672_69188892	-317258	0.676742	3.27993e-07	Epb41l3	erythrocyte membrane protein band 4.1 like 3	ENSMUSG00000024044
chr19_47252687_47255167	0	0.676461	1.05555e-09	Neurl1a	neuralized E3 ubiquitin protein ligase 1A	ENSMUSG00000006435	NM_021360
chr6_77927308_77930439	0	0.676404	1.73002e-07	Ctnna2	catenin (cadherin associated protein), alpha 2	ENSMUSG00000063063
chr5_72090700_72093516	0	0.676082	7.45991e-08	Gabrb1	gamma-aminobutyric acid (GABA) A receptor, subunit beta 1	ENSMUSG00000029212	NM_008069
chr4_123202484_123205600	36316	0.675631	5.10875e-05	Macf1	microtubule-actin crosslinking factor 1	ENSMUSG00000028649
chr3_32715756_32718228	0	0.674804	1.16368e-08	Usp13	ubiquitin specific peptidase 13 (isopeptidase T-3)	ENSMUSG00000056900	NM_001013024
chr15_41277901_41281666	0	0.673095	3.88571e-13	Oxr1	oxidation resistance 1	ENSMUSG00000022307	NM_001130166
chr9_41928734_41932774	0	0.673003	3.24262e-12	Sorl1	sortilin-related receptor, LDLR class A repeats-containing	ENSMUSG00000049313	NM_011436
chr8_41508187_41510903	0	0.670948	3.83837e-10	Zdhhc2	zinc finger, DHHC domain containing 2	ENSMUSG00000039470	NM_178395
chr12_114423571_114426784	0	0.67084	1.82564e-08	Tmem121	transmembrane protein 121	ENSMUSG00000049036	NM_153776
chr18_23194963_23200928	0	0.67083	3.40987e-21	Nol4	nucleolar protein 4	ENSMUSG00000041923
chr15_37386603_37389718	0	0.67028	0.000185948	Ncald	neurocalcin delta	ENSMUSG00000051359	NM_001170868
chr8_96676021_96678627	0	0.67002	2.51544e-07	Mt3	metallothionein 3	ENSMUSG00000031760	NM_013603
chr17_74058244_74060434	0	0.669948	1.67018e-05	Galnt14	UDP-N-acetyl-alpha-D-galactosamine:polypeptide N-acetylgalactosaminyltransferase 14	ENSMUSG00000024064	NM_027864
chr4_91035904_91039531	0	0.669771	3.52308e-09	Elavl2	ELAV (embryonic lethal, abnormal vision, Drosophila)-like 2 (Hu antigen B)	ENSMUSG00000008489	NM_207686
chr10_19889202_19893500	0	0.669098	3.15484e-07	Map7	microtubule-associated protein 7	ENSMUSG00000019996	NM_001198635
chr8_106693789_106695652	0	0.668756	0.000681941	Bean1	brain expressed, associated with Nedd4, 1	ENSMUSG00000031872	NM_001141922
chr3_69663674_69665850	0	0.668561	7.14682e-05	Sptssb	serine palmitoyltransferase, small subunit B	ENSMUSG00000043461	NM_133675
chr15_74316784_74319083	-27543	0.66816	4.04667e-06	Adgrb1	adhesion G protein-coupled receptor B1	ENSMUSG00000034730	NM_174991
chr18_34999689_35002421	0	0.666843	1.6794e-09	Reep2	receptor accessory protein 2	ENSMUSG00000038555	NM_144865
chr10_49506056_49509456	0	0.664792	4.40169e-07	Grik2	glutamate receptor, ionotropic, kainate 2 (beta 2)	ENSMUSG00000056073	NM_001111268
chr5_112822009_112824714	-777	0.664173	1.96485e-07	Asphd2	aspartate beta-hydroxylase domain containing 2	ENSMUSG00000029348	NM_028386
chr3_69401363_69403469	0	0.663537	4.84815e-08	B3galnt1	UDP-GalNAc:betaGlcNAc beta 1,3-galactosaminyltransferase, polypeptide 1	ENSMUSG00000043300	NM_020026
chr7_52619818_52626515	0	0.662973	1.18232e-18	Lin7b	lin-7 homolog B (C. elegans)	ENSMUSG00000003872	NM_011698
chr2_162484123_162488180	0	0.66174	8.16163e-12	Ptprt	protein tyrosine phosphatase, receptor type, T	ENSMUSG00000053141	NM_021464
chr2_31100353_31103780	0	0.659745	4.649e-14	Ncs1	neuronal calcium sensor 1	ENSMUSG00000062661	NM_019681
chr6_126591586_126596310	0	0.659651	1.47376e-11	Kcna1	potassium voltage-gated channel, shaker-related subfamily, member 1	ENSMUSG00000047976	NM_010595
chr2_163263496_163265977	0	0.659537	1.75621e-07	Gdap1l1	ganglioside-induced differentiation-associated protein 1-like 1	ENSMUSG00000017943
chr7_52228090_52230627	0	0.659018	1.0052e-06	Cpt1c	carnitine palmitoyltransferase 1c	ENSMUSG00000007783	NM_153679
chr17_51969279_51973714	0	0.658871	7.64505e-13	Satb1	special AT-rich sequence binding protein 1	ENSMUSG00000023927	NM_001163632
chr10_90291130_90295499	0	0.657317	2.0036e-11	Anks1b	ankyrin repeat and sterile alpha motif domain containing 1B	ENSMUSG00000058589	NM_001128086
chr16_81200248_81205280	0	0.656292	1.4488e-10	Ncam2	neural cell adhesion molecule 2	ENSMUSG00000022762	NM_010954
chr4_46613286_46615360	0	0.656203	6.40721e-07	Coro2a	coronin, actin binding protein 2A	ENSMUSG00000028337
chr5_137727787_137731300	0	0.655391	4.64687e-09	Ache	acetylcholinesterase	ENSMUSG00000023328
chr2_130865822_130868022	0	0.653958	2.22626e-05	Gfra4	glial cell line derived neurotrophic factor family receptor alpha 4	ENSMUSG00000027316	NM_001136063
chr2_6802195_6806521	0	0.652822	4.41897e-07	Celf2	CUGBP, Elav-like family member 2	ENSMUSG00000002107	NM_001110232
chr6_23785966_23790501	0	0.65095	1.34749e-11	Cadps2	Ca2+-dependent activator protein for secretion 2	ENSMUSG00000017978	NM_001252110
chr17_25945143_25949010	0	0.650499	3.31316e-12	Fbxl16	F-box and leucine-rich repeat protein 16	ENSMUSG00000025738	NM_001164225
chr10_61572493_61574553	0	0.649762	2.02907e-05	2010107G23Rik	RIKEN cDNA 2010107G23 gene	ENSMUSG00000020083	NM_027251
chr5_116179546_116183618	0	0.649052	1.03176e-12	Ccdc64	coiled-coil domain containing 64	ENSMUSG00000041609	NM_001080808
chr15_91400298_91404041	0	0.648418	5.01917e-12	Slc2a13	solute carrier family 2 (facilitated glucose transporter), member 13	ENSMUSG00000036298	NM_001033633
chr7_88637150_88639272	0	0.648112	1.01633e-06	Ap3b2	adaptor-related protein complex 3, beta 2 subunit	ENSMUSG00000062444
chr2_165058370_165060801	0	0.647296	2.99076e-08	Cdh22	cadherin 22	ENSMUSG00000053166	NM_174988
chr4_33295653_33297275	0	0.646445	5.70717e-05	Srsf12	serine/arginine-rich splicing factor 12	ENSMUSG00000054679	NM_177774
chr7_52954494_52957366	0	0.646282	4.68496e-07	Car11	carbonic anhydrase 11	ENSMUSG00000003273	NM_009800
chr15_88976730_88980767	0	0.645214	1.99094e-07	Mapk11	mitogen-activated protein kinase 11	ENSMUSG00000053137
chr4_138629738_138632094	0	0.644794	3.70266e-07	Htr6	5-hydroxytryptamine (serotonin) receptor 6	ENSMUSG00000028747	NM_021358
chr15_78744320_78747382	0	0.644269	4.4469e-09	Pdxp	pyridoxal (pyridoxine, vitamin B6) phosphatase	ENSMUSG00000022436
chr8_10153314_10155646	0	0.644035	9.29591e-05	Myo16	myosin XVI	ENSMUSG00000039057	NM_001081397
chr3_75360921_75363709	0	0.643648	2.92793e-05	Serpini1	serine (or cysteine) peptidase inhibitor, clade I, member 1	ENSMUSG00000027834
chr11_69831117_69835877	0	0.642335	4.43541e-13	Dlg4	discs, large homolog 4 (Drosophila)	ENSMUSG00000020886
chr15_98504723_98508163	0	0.641864	4.89159e-10	Rnd1	Rho family GTPase 1	ENSMUSG00000054855
chr1_75542300_75545060	0	0.641148	1.55966e-07	Slc4a3	solute carrier family 4 (anion exchanger), member 3	ENSMUSG00000006576	NM_009208
chr1_50981602_50988091	0	0.640943	6.0775e-15	Tmeff2	transmembrane protein with EGF-like and two follistatin-like domains 2	ENSMUSG00000026109
chr14_69646912_69649038	0	0.639411	0.000309617	Stc1	stanniocalcin 1	ENSMUSG00000014813	NM_009285
chr10_74499351_74500980	0	0.638078	0.000231665	Rab36	RAB36, member RAS oncogene family	ENSMUSG00000020175
chr8_73327112_73329401	-2947	0.63796	1.01448e-05	Il12rb1	interleukin 12 receptor, beta 1	ENSMUSG00000000791	NM_008353
chr4_128914479_128917532	0	0.637842	7.5463e-08	C77080	expressed sequence C77080	ENSMUSG00000050390
chr3_105253724_105257642	0	0.637826	7.99826e-12	Kcnd3	potassium voltage-gated channel, Shal-related family, member 3	ENSMUSG00000040896	NM_001039347
chr9_21000835_21003347	0	0.637543	2.58637e-07	Pde4a	phosphodiesterase 4A, cAMP specific	ENSMUSG00000032177	NM_183408
chr16_17832931_17834928	0	0.637451	1.69697e-05	B830017H08Rik	RIKEN cDNA B830017H08 gene
chr1_25885427_25888161	0	0.637201	6.80909e-10	Adgrb3	adhesion G protein-coupled receptor B3	ENSMUSG00000033569
chr11_7112482_7114787	0	0.637085	0.000119291	Igfbp3	insulin-like growth factor binding protein 3	ENSMUSG00000020427	NM_008343
chr3_101404318_101409517	0	0.63695	6.16185e-11	Atp1a1	ATPase, Na+/K+ transporting, alpha 1 polypeptide	ENSMUSG00000033161	NM_144900
chr4_128813406_128815363	0	0.636586	1.01857e-05	Fndc5	fibronectin type III domain containing 5	ENSMUSG00000001334	NM_027402
chr6_113143295_113146130	0	0.636422	1.31869e-10	Lhfpl4	lipoma HMGIC fusion partner-like protein 4	ENSMUSG00000042873	NM_177763
chr1_33962628_33966810	0	0.635925	2.42896e-11	Dst	dystonin	ENSMUSG00000026131
chr7_6681539_6685478	0	0.635241	1.21064e-05	Peg3	paternally expressed 3	ENSMUSG00000002265	NM_008817
chr11_98901787_98904432	0	0.635138	9.91607e-05	Igfbp4	insulin-like growth factor binding protein 4	ENSMUSG00000017493	NM_010517
chrX_162782564_162788336	80	0.634526	3.82955e-07	Gpm6b	glycoprotein m6b	ENSMUSG00000031342	NM_001177962
chr2_31950877_31952751	0	0.63446	1.0282e-05	Ppapdc3	phosphatidic acid phosphatase type 2 domain containing 3	ENSMUSG00000051373	NM_145521
chr15_101096398_101101727	0	0.634208	6.64893e-11	Nr4a1	nuclear receptor subfamily 4, group A, member 1	ENSMUSG00000023034	NM_010444
chr12_104626772_104629414	0	0.633025	6.84565e-06	Otub2	OTU domain, ubiquitin aldehyde binding 2	ENSMUSG00000021203	NM_001177841
chr15_74346041_74350876	0	0.632705	2.00256e-21	Adgrb1	adhesion G protein-coupled receptor B1	ENSMUSG00000034730	NM_174991
chr8_72642079_72644952	0	0.630559	8.71854e-09	Ncan	neurocan	ENSMUSG00000002341	NM_007789
chr9_29217712_29220855	0	0.629375	2.01844e-07	Ntm	neurotrimin	ENSMUSG00000059974	NM_172290
chr15_101003701_101008313	0	0.629214	3.32349e-13	Acvr1b	activin A receptor, type 1B	ENSMUSG00000000532	NM_007395
chr8_80040127_80042653	0	0.628901	4.52689e-07	0610038B21Rik	RIKEN cDNA 0610038B21 gene	ENSMUSG00000097882
chr10_94404004_94408405	0	0.628803	3.15525e-15	Plxnc1	plexin C1	ENSMUSG00000074785	NM_018797
chr4_46051108_46054673	0	0.62871	1.16549e-09	Tmod1	tropomodulin 1	ENSMUSG00000028328	NM_021883
chr15_94232930_94235329	0	0.628559	1.08969e-06	Adamts20	a disintegrin-like and metallopeptidase (reprolysin type) with thrombospondin type 1 motif, 20	ENSMUSG00000022449	NM_001164786
chr10_86954224_86957832	0	0.628188	5.60731e-07	Ascl1	achaete-scute complex homolog 1 (Drosophila)	ENSMUSG00000020052	NM_008553
chr3_80600909_80607547	0	0.62813	1.36754e-14	Gria2	glutamate receptor, ionotropic, AMPA2 (alpha 2)	ENSMUSG00000033981	NM_001039195
chr12_82880391_82883118	0	0.626906	2.73671e-08	Map3k9	mitogen-activated protein kinase kinase kinase 9	ENSMUSG00000042724	NM_001174107
chr12_113959210_113962046	0	0.626245	3.2018e-10	Cep170b	centrosomal protein 170B	ENSMUSG00000072825	NM_001024602
chr6_48486720_48489539	0	0.626044	5.10126e-07	Atp6v0e2	ATPase, H+ transporting, lysosomal V0 subunit E2	ENSMUSG00000039347	NM_133764
chr1_75473690_75478408	0	0.625433	1.18972e-13	Tmem198	transmembrane protein 198	ENSMUSG00000051703	NM_177056
chr11_103812369_103815968	0	0.624932	1.03974e-08	Nsf	N-ethylmaleimide sensitive fusion protein	ENSMUSG00000034187	NM_008740
chr12_72148742_72151429	0	0.623851	9.19302e-05	Arid4a	AT rich interactive domain 4A (RBP1-like)	ENSMUSG00000048118	NM_001081195
chr10_77364331_77366561	0	0.623697	3.53655e-05	Lrrc3	leucine rich repeat containing 3	ENSMUSG00000051652	NM_145152
chr15_99500255_99502888	0	0.623384	3.09428e-07	Asic1	acid-sensing (proton-gated) ion channel 1	ENSMUSG00000023017	NM_009597
chr7_51696674_51701414	0	0.623108	1.95198e-12	Lrrc4b	leucine rich repeat containing 4B	ENSMUSG00000047085
chr12_81859752_81861949	0	0.622982	1.88569e-05	Ccdc177	coiled-coil domain containing 177	ENSMUSG00000062961	NM_001008423
chr1_137477540_137482708	0	0.622899	5.71541e-13	Nav1	neuron navigator 1	ENSMUSG00000009418	NM_173437
chr15_91502965_91506025	0	0.622428	2.28462e-06	Lrrk2	leucine-rich repeat kinase 2	ENSMUSG00000036273	NM_025730
chr7_73984372_73986253	0	0.622404	7.78033e-06	Adamts17	a disintegrin-like and metallopeptidase (reprolysin type) with thrombospondin type 1 motif, 17	ENSMUSG00000058145
chr12_106574349_106576255	-113403	0.62063	0.000466537	Tcl1	T cell lymphoma breakpoint 1	ENSMUSG00000041359	NM_009337
chr4_120527001_120530202	0	0.619998	2.34852e-07	Rims3	regulating synaptic membrane exocytosis 3	ENSMUSG00000032890
chr6_115084326_115088506	0	0.61886	1.84281e-10	Syn2	synapsin II	ENSMUSG00000009394	NM_001111015
chr9_29767439_29771262	0	0.618521	2.69009e-09	Ntm	neurotrimin	ENSMUSG00000059974	NM_172290
chr9_43892048_43896779	0	0.618227	2.46847e-13	Usp2	ubiquitin specific peptidase 2	ENSMUSG00000032010	NM_198092
chr1_89403757_89407582	0	0.616294	4.03029e-11	Ngef	neuronal guanine nucleotide exchange factor	ENSMUSG00000026259	NM_019867
chr13_111184522_111191096	0	0.616018	2.81429e-16	Plk2	polo-like kinase 2	ENSMUSG00000021701	NM_152804
chr11_105804255_105806747	0	0.615458	2.0026e-06	Cyb561	cytochrome b-561	ENSMUSG00000019590	NM_007805
chr17_82066064_82070454	-17087	0.615335	3.2018e-10	Slc8a1	solute carrier family 8 (sodium/calcium exchanger), member 1	ENSMUSG00000054640
chr7_129431894_129435003	0	0.615139	3.74354e-10	Prkcb	protein kinase C, beta	ENSMUSG00000052889
chr7_148613909_148615944	0	0.614735	1.39551e-05	Cend1	cell cycle exit and neuronal differentiation 1	ENSMUSG00000060240	NM_021316
chr14_88868953_88871308	0	0.614009	0.00022868	Pcdh20	protocadherin 20	ENSMUSG00000050505	NM_178685
chr6_41554280_41558431	0	0.613034	4.45053e-10	Ephb6	Eph receptor B6	ENSMUSG00000029869	NM_001146351
chr7_3288850_3291601	0	0.612408	6.78816e-06	Myadm	myeloid-associated differentiation marker	ENSMUSG00000068566	NM_016969
chr2_170556815_170559185	0	0.612296	2.27243e-05	Dok5	docking protein 5	ENSMUSG00000027560	NM_001163686
chr10_52409913_52412543	0	0.612221	5.53511e-07	Slc35f1	solute carrier family 35, member F1	ENSMUSG00000038602	NM_178675
chr19_12572753_12576924	0	0.612089	5.15604e-11	Dtx4	deltex 4 homolog (Drosophila)	ENSMUSG00000039982	NM_172442
chr11_118059133_118064630	0	0.611991	1.16368e-09	Cyth1	cytohesin 1	ENSMUSG00000017132
chr9_58335278_58339052	0	0.611886	4.58559e-13	6030419C18Rik	RIKEN cDNA 6030419C18 gene	ENSMUSG00000066607	NM_176921
chr1_75501382_75503708	0	0.611843	6.77432e-09	Inha	inhibin alpha	ENSMUSG00000032968	NM_010564
chr15_84275546_84277280	0	0.611397	0.00046527	1810041L15Rik	RIKEN cDNA 1810041L15 gene	ENSMUSG00000062760	NM_001163145
chr2_121119656_121124730	0	0.611184	1.24824e-10	Map1a	microtubule-associated protein 1 A	ENSMUSG00000027254	NM_032393
chr2_167011614_167016935	0	0.610882	3.4002e-12	Kcnb1	potassium voltage gated channel, Shab-related subfamily, member 1	ENSMUSG00000050556	NM_008420
chr4_84850654_84854131	0	0.610548	1.25402e-08	Sh3gl2	SH3-domain GRB2-like 2	ENSMUSG00000028488
chr5_89012374_89017067	0	0.608367	5.54181e-11	Rufy3	RUN and FYVE domain containing 3	ENSMUSG00000029291
chr11_119804301_119807573	0	0.607844	3.09551e-11	Baiap2	brain-specific angiogenesis inhibitor 1-associated protein 2	ENSMUSG00000025372	NM_001037755
chr15_53732058_53734572	0	0.606974	2.29569e-05	Samd12	sterile alpha motif domain containing 12	ENSMUSG00000058656
chr6_63205442_63208637	0	0.606103	5.25743e-10	Grid2	glutamate receptor, ionotropic, delta 2	ENSMUSG00000071424
chr11_47800697_47803151	0	0.605578	3.86407e-06	Sgcd	sarcoglycan, delta (dystrophin-associated glycoprotein)	ENSMUSG00000020354
chr6_60777107_60780007	0	0.605281	1.1074e-06	Snca	synuclein, alpha	ENSMUSG00000025889	NM_009221
chr16_78301121_78303771	0	0.603697	2.44672e-07	Cxadr	coxsackie virus and adenovirus receptor	ENSMUSG00000022865	NM_001025192
chr13_46596945_46599362	0	0.603058	2.84289e-05	Cap2	CAP, adenylate cyclase-associated protein, 2 (yeast)	ENSMUSG00000021373	NM_026056
chr12_104769925_104772162	0	0.601923	2.99182e-06	Ppp4r4	protein phosphatase 4, regulatory subunit 4	ENSMUSG00000021209	NM_028980
chrX_98494082_98498586	0	0.600856	1.07317e-06	Nlgn3	neuroligin 3	ENSMUSG00000031302
chr18_89936986_89939716	0	0.60077	8.46092e-07	Dok6	docking protein 6	ENSMUSG00000073514	NM_001039173
chr5_52503741_52507924	45051	0.600208	7.56513e-14	Dhx15	DEAH (Asp-Glu-Ala-His) box polypeptide 15	ENSMUSG00000029169	NM_007839
chr8_85387002_85390218	0	0.600092	4.57225e-10	Rnf150	ring finger protein 150	ENSMUSG00000047747
chr4_91040670_91043948	0	0.599764	5.48803e-07	Elavl2	ELAV (embryonic lethal, abnormal vision, Drosophila)-like 2 (Hu antigen B)	ENSMUSG00000008489	NM_207686
chr9_40150667_40154100	0	0.599239	7.1327e-05	Gramd1b	GRAM domain containing 1B	ENSMUSG00000040111
chr2_5815170_5816663	0	0.599199	5.24426e-05	Sec61a2	Sec61, alpha subunit 2 (S. cerevisiae)	ENSMUSG00000025816	NM_021305
chr4_25723043_25727931	0	0.599017	2.45493e-08	Fut9	fucosyltransferase 9	ENSMUSG00000055373	NM_010243
chr10_39860443_39862450	0	0.598941	0.000640766	Slc16a10	solute carrier family 16 (monocarboxylic acid transporters), member 10	ENSMUSG00000019838	NM_001114332
chr3_69119543_69124209	0	0.597938	5.52428e-12	Ppm1l	protein phosphatase 1 (formerly 2C)-like	ENSMUSG00000027784	NM_178726
chr4_13669424_13675096	0	0.597853	2.95415e-12	Runx1t1	runt-related transcription factor 1; translocated to, 1 (cyclin D-related)	ENSMUSG00000006586	NM_001111026
chr5_125536520_125539680	0	0.5971	1.51713e-06	Ncor2	nuclear receptor co-repressor 2	ENSMUSG00000029478
chr3_27081595_27083670	0	0.596862	7.91467e-06	Nceh1	neutral cholesterol ester hydrolase 1	ENSMUSG00000027698	NM_178772
chr17_69505472_69507686	0	0.594482	1.83336e-06	Epb41l3	erythrocyte membrane protein band 4.1 like 3	ENSMUSG00000024044
chr11_4957349_4959965	0	0.593313	0.000106237	Rasl10a	RAS-like, family 10, member A	ENSMUSG00000034209	NM_145216
chr7_116093687_116095856	0	0.593251	0.000546691	Tub	tubby candidate gene	ENSMUSG00000031028	NM_021885
chr3_89047272_89051277	0	0.593212	1.03325e-08	Trim46	tripartite motif-containing 46	ENSMUSG00000042766
chr3_97670580_97672594	0	0.590858	4.62389e-05	Pde4dip	phosphodiesterase 4D interacting protein (myomegalin)	ENSMUSG00000038170
chr4_124538112_124540475	0	0.590122	2.30595e-07	Maneal	mannosidase, endo-alpha-like	ENSMUSG00000042763	NM_001007573
chr10_126337330_126338920	0	0.587469	0.000110477	Xrcc6bp1	XRCC6 binding protein 1	ENSMUSG00000025436	NM_026858
chr7_17460597_17462864	0	0.58712	6.54528e-08	Dact3	dapper homolog 3, antagonist of beta-catenin (xenopus)	ENSMUSG00000078794	NM_001081655
chrX_148802051_148804320	0	0.586489	0.000932597	Gpr173	G-protein coupled receptor 173	ENSMUSG00000056679	NM_027543
chr9_44094437_44097277	0	0.586138	1.62052e-06	Abcg4	ATP-binding cassette, sub-family G (WHITE), member 4	ENSMUSG00000032131	NM_138955
chr3_81947666_81950181	0	0.585693	2.84573e-06	Gucy1a3	guanylate cyclase 1, soluble, alpha 3	ENSMUSG00000033910	NM_021896
chr9_69987051_69990347	0	0.584834	1.63498e-05	Fam81a	family with sequence similarity 81, member A	ENSMUSG00000032224	NM_029784
chr15_79920986_79923865	0	0.584654	9.66446e-08	Syngr1	synaptogyrin 1	ENSMUSG00000022415	NM_009303
chr7_106415585_106418898	0	0.584306	2.53644e-11	Map6	microtubule-associated protein 6	ENSMUSG00000055407	NM_001048167
chr14_55707944_55711533	0	0.583893	4.81351e-07	Zfhx2	zinc finger homeobox 2	ENSMUSG00000040721	NM_001039198
chr12_52693763_52696210	0	0.583226	3.37326e-05	Coch	coagulation factor C homolog (Limulus polyphemus)	ENSMUSG00000020953	NM_001198835
chr9_42750874_42753220	0	0.58313	2.66341e-07	Grik4	glutamate receptor, ionotropic, kainate 4	ENSMUSG00000032017	NM_175481
chr15_103366827_103368912	0	0.583055	1.5373e-06	Ppp1r1a	protein phosphatase 1, regulatory (inhibitor) subunit 1A	ENSMUSG00000022490	NM_021391
chr12_12943965_12949638	0	0.582947	4.80571e-12	Mycn	v-myc myelocytomatosis viral related oncogene, neuroblastoma derived (avian)	ENSMUSG00000037169	NM_008709
chr7_88850218_88852413	0	0.582342	3.4046e-05	Homer2	homer homolog 2 (Drosophila)	ENSMUSG00000025813	NM_011983
chr7_119299192_119303238	0	0.581619	9.8764e-08	Dkk3	dickkopf homolog 3 (Xenopus laevis)	ENSMUSG00000030772	NM_015814
chr7_145588175_145590054	0	0.579464	0.00209626	Tcerg1l	transcription elongation regulator 1-like	ENSMUSG00000091002	NM_183289
chr9_123167550_123170319	0	0.578727	2.05833e-08	Tmem158	transmembrane protein 158	ENSMUSG00000054871	NM_001002267
chr7_72299516_72302258	0	0.577548	2.00535e-07	Fam189a1	family with sequence similarity 189, member A1	ENSMUSG00000030518	NM_183087
chrX_66612876_66615297	0	0.576861	0.000381616	Aff2	AF4/FMR2 family, member 2	ENSMUSG00000031189	NM_008032
chr1_94995350_94998968	0	0.575417	2.79585e-11	Kif1a	kinesin family member 1A	ENSMUSG00000014602	NM_008440
chr6_28776559_28784408	0	0.575272	5.62162e-18	Lrrc4	leucine rich repeat containing 4	ENSMUSG00000049939
chr2_102389633_102391856	0	0.574663	0.000468659	Pamr1	peptidase domain containing associated with muscle regeneration 1	ENSMUSG00000027188	NM_173749
chr8_128433844_128435690	0	0.574001	2.56859e-05	BC021891	cDNA sequence BC021891	ENSMUSG00000031853	NM_145608
chr8_116728707_116730820	0	0.572964	0.00170025	Vat1l	vesicle amine transport protein 1 homolog-like (T. californica)	ENSMUSG00000046844
chr9_40076075_40079453	0	0.57145	2.50374e-05	Scn3b	sodium channel, voltage-gated, type III, beta	ENSMUSG00000049281	NM_153522
chr2_38194321_38197386	0	0.571401	1.22627e-06	Lhx2	LIM homeobox protein 2	ENSMUSG00000000247
chr14_76954759_76957242	0	0.571336	1.8411e-05	Serp2	stress-associated endoplasmic reticulum protein family member 2	ENSMUSG00000052584	NM_001160326
chr5_134574276_134578139	0	0.570831	3.371e-09	Gatsl2	GATS protein-like 2	ENSMUSG00000015944	NM_030719
chr1_99871346_99874591	0	0.570381	1.4415e-05	Pam	peptidylglycine alpha-amidating monooxygenase	ENSMUSG00000026335
chr16_20239110_20242340	0	0.570342	3.33257e-06	Map6d1	MAP6 domain containing 1	ENSMUSG00000041205	NM_198599
chr14_33134635_33136354	0	0.569916	0.000337694	Ogdhl	oxoglutarate dehydrogenase-like	ENSMUSG00000021913	NM_001081130
chr3_84061599_84064462	0	0.569168	5.98743e-06	Trim2	tripartite motif-containing 2	ENSMUSG00000027993	NM_030706
chr13_110475219_110478383	0	0.568116	0.000506031	Pde4d	phosphodiesterase 4D, cAMP specific	ENSMUSG00000021699
chr13_64263139_64265155	0	0.567711	1.56044e-08	Habp4	hyaluronic acid binding protein 4	ENSMUSG00000021476	NM_019986
chr9_114886781_114890104	-35677	0.567708	6.86452e-08	Osbpl10	oxysterol binding protein-like 10	ENSMUSG00000040875	NM_148958
chr1_193541158_193547246	0	0.567396	4.24413e-15	Lpgat1	lysophosphatidylglycerol acyltransferase 1	ENSMUSG00000026623	NM_172266
chr12_118771754_118773954	0	0.566533	2.51126e-05	Rapgef5	Rap guanine nucleotide exchange factor (GEF) 5	ENSMUSG00000041992	NM_175930
chr2_30211648_30215149	0	0.566225	1.21961e-07	Sh3glb2	SH3-domain GRB2-like endophilin B2	ENSMUSG00000026860
chr4_154271271_154273859	0	0.56538	3.32123e-05	Fam213b	family with sequence similarity 213, member B	ENSMUSG00000029059
chr8_120807072_120809484	0	0.565084	0.00131615	Cdh13	cadherin 13	ENSMUSG00000031841	NM_019707
chr11_83222548_83224824	0	0.564973	9.41017e-08	Rasl10b	RAS-like, family 10, member B	ENSMUSG00000020684	NM_001013386
chr5_151060981_151066240	0	0.564585	2.03144e-09	Fry	furry homolog (Drosophila)	ENSMUSG00000056602	NM_172887
chr5_108794280_108799101	-18291	0.564234	7.59318e-14	Pde6b	phosphodiesterase 6B, cGMP, rod receptor, beta polypeptide	ENSMUSG00000029491	NM_008806
chr5_100156126_100158889	0	0.563584	3.17642e-05	A930011G23Rik	RIKEN cDNA A930011G23 gene	ENSMUSG00000089809
chr18_43055443_43059707	0	0.563532	1.41235e-10	Ppp2r2b	protein phosphatase 2, regulatory subunit B, beta	ENSMUSG00000024500
chr12_35211116_35214173	0	0.562829	0.00067122	Hdac9	histone deacetylase 9	ENSMUSG00000004698
chr10_124825463_124827372	-59873	0.561451	0.000148916	Slc16a7	solute carrier family 16 (monocarboxylic acid transporters), member 7	ENSMUSG00000020102	NM_011391
chr15_74581686_74583924	0	0.561275	0.000124048	Lynx1	Ly6/neurotoxin 1	ENSMUSG00000022594	NM_011838
chr13_19039603_19042727	0	0.560665	2.06834e-07	Amph	amphiphysin	ENSMUSG00000021314	NM_175007
chr19_56795570_56803587	0	0.558842	2.35452e-15	Adrb1	adrenergic receptor, beta 1	ENSMUSG00000035283	NM_007419
chr7_25854124_25858768	0	0.558485	2.01231e-08	Grik5	glutamate receptor, ionotropic, kainate 5 (gamma 2)	ENSMUSG00000003378	NM_008168
chr7_89319229_89321251	0	0.558027	0.000328349	Sh3gl3	SH3-domain GRB2-like 3
chr13_102459841_102465317	0	0.557582	3.15835e-08	Pik3r1	phosphatidylinositol 3-kinase, regulatory subunit, polypeptide 1 (p85 alpha)	ENSMUSG00000041417	NM_001077495
chr5_130089323_130093326	0	0.557204	2.02627e-08	Mmp17	matrix metallopeptidase 17	ENSMUSG00000029436	NM_011846
chr12_73507278_73510285	0	0.557044	3.64621e-08	Rtn1	reticulon 1	ENSMUSG00000021087	NM_153457
chr10_77440627_77442402	0	0.556722	0.00168237	1810043G02Rik	RIKEN cDNA 1810043G02 gene	ENSMUSG00000020284	NM_026431
chr7_149134545_149138084	0	0.55661	4.96589e-07	Brsk2	BR serine/threonine kinase 2	ENSMUSG00000053046	NM_029426
chr5_121158627_121162314	0	0.556585	3.09551e-11	Dtx1	deltex 1 homolog (Drosophila)	ENSMUSG00000029603	NM_008052
chr17_63227907_63233833	0	0.556169	9.64033e-11	Efna5	ephrin A5	ENSMUSG00000048915	NM_207654
chr5_123525662_123528077	0	0.555924	3.51201e-05	Tmem120b	transmembrane protein 120B	ENSMUSG00000054434
chr15_76059113_76063961	0	0.555421	1.87647e-08	Plec	plectin	ENSMUSG00000022565	NM_201385
chr19_17909844_17912589	0	0.555186	3.26008e-06	Pcsk5	proprotein convertase subtilisin/kexin type 5	ENSMUSG00000024713	NM_001190483
chr4_42928996_42931887	0	0.554537	8.63365e-06	Phf24	PHD finger protein 24	ENSMUSG00000036062
chr16_21204542_21208223	0	0.554419	2.12348e-08	Ephb3	Eph receptor B3	ENSMUSG00000005958	NM_010143
chr9_53915128_53916915	0	0.554097	0.00131615	Tnfaip8l3	tumor necrosis factor, alpha-induced protein 8-like 3	ENSMUSG00000074345	NM_001033535
chr2_18615075_18616933	-3716	0.553676	0.000664931	Spag6l	sperm associated antigen 6 like	ENSMUSG00000037708	NM_001001334
chr14_94286456_94290914	0	0.553453	8.56309e-12	Pcdh9	protocadherin 9	ENSMUSG00000055421	NM_001081377
chr6_87680109_87683285	0	0.552393	3.11969e-05	Efcc1	EF hand and coiled-coil domain containing 1	ENSMUSG00000068263
chr15_96469785_96474070	0	0.552163	1.89652e-09	Slc38a1	solute carrier family 38, member 1	ENSMUSG00000023169	NM_001166458
chr15_76709277_76710853	0	0.552093	0.00240669	Zfp7	zinc finger protein 7	ENSMUSG00000033669	NM_145916
chr15_102236649_102237825	0	0.551592	0.00216683	Sp1	trans-acting transcription factor 1	ENSMUSG00000001280
chr7_35595689_35598448	0	0.551014	2.84289e-05	Chst8	carbohydrate (N-acetylgalactosamine 4-0) sulfotransferase 8	ENSMUSG00000060402	NM_175140
chr11_121247314_121250176	0	0.549719	7.84701e-06	Rab40b	Rab40B, member RAS oncogene family	ENSMUSG00000025170	NM_139147
chr4_21857646_21860893	0	0.54889	2.68573e-05	Faxc	failed axon connections homolog (Drosophila)	ENSMUSG00000028246
chr12_33831051_33834201	0	0.54888	2.20116e-06	F730043M19Rik	RIKEN cDNA F730043M19 gene	ENSMUSG00000052125		NR_015602
chr2_130466429_130468968	0	0.54872	9.40858e-06	Lzts3	leucine zipper, putative tumor suppressor family member 3	ENSMUSG00000037703	NM_197945
chr16_18346718_18349941	0	0.548588	7.05776e-07	Arvcf	armadillo repeat gene deleted in velo-cardio-facial syndrome	ENSMUSG00000000325
chr16_16212818_16214568	0	0.54831	0.000438817	Pkp2	plakophilin 2	ENSMUSG00000041957	NM_026163
chr1_189474451_189476890	41544	0.547393	0.000128354	Esrrg	estrogen-related receptor gamma	ENSMUSG00000026610
chr6_38612480_38614311	0	0.546777	0.00055113	Clec2l	C-type lectin domain family 2, member L	ENSMUSG00000079598	NM_001101507
chr10_126646331_126649133	0	0.54599	4.14401e-07	Pip4k2c	phosphatidylinositol-5-phosphate 4-kinase, type II, gamma	ENSMUSG00000025417	NM_054097
chr15_85410490_85412826	0	0.545734	9.40858e-06	Wnt7b	wingless-type MMTV integration site family, member 7B	ENSMUSG00000022382
chr17_25568546_25571711	0	0.545667	4.96854e-08	Cacna1h	calcium channel, voltage-dependent, T type, alpha 1H subunit	ENSMUSG00000024112
chr9_51572298_51576014	0	0.544196	6.44593e-09	Arhgap20	Rho GTPase activating protein 20	ENSMUSG00000053199
chr2_14525120_14527339	0	0.54312	0.000228314	Cacnb2	calcium channel, voltage-dependent, beta 2 subunit	ENSMUSG00000057914	NM_001252533
chr6_107479115_107482477	0	0.542671	3.80896e-07	Lrrn1	leucine rich repeat protein 1, neuronal	ENSMUSG00000034648	NM_008516
chr1_57028070_57030920	0	0.541037	8.83235e-10	Satb2	special AT-rich sequence binding protein 2	ENSMUSG00000038331	NM_139146
chr15_83997822_83999753	0	0.540407	0.000139267	Pnpla3	patatin-like phospholipase domain containing 3	ENSMUSG00000041653	NM_054088
chr16_63862468_63864712	0	0.540284	0.000934773	Epha3	Eph receptor A3	ENSMUSG00000052504	NM_010140
chr1_94727219_94730584	0	0.539521	8.87869e-08	Gpc1	glypican 1	ENSMUSG00000034220	NM_016696
chr14_70953512_70955861	0	0.537943	1.0282e-05	Hr	hairless	ENSMUSG00000022096
chr11_69647066_69653083	0	0.537917	1.79025e-14	Nlgn2	neuroligin 2	ENSMUSG00000051790	NM_198862
chr7_119368504_119373232	0	0.537627	1.38432e-09	Mical2	microtubule associated monooxygenase, calponin and LIM domain containing 2	ENSMUSG00000038244	NM_177282
chr4_104039053_104042730	0	0.537484	1.62693e-08	Dab1	disabled 1	ENSMUSG00000028519
chr14_60795095_60797302	18714	0.536625	2.68441e-05	Atp8a2	ATPase, aminophospholipid transporter-like, class I, type 8A, member 2	ENSMUSG00000021983	NM_015803
chr17_56277138_56280143	0	0.536612	4.09356e-07	Sema6b	sema domain, transmembrane domain (TM), and cytoplasmic domain, (semaphorin) 6B	ENSMUSG00000001227	NM_001130456
chr8_125855730_125858373	0	0.536412	0.000679715	Spire2	spire homolog 2 (Drosophila)	ENSMUSG00000010154	NM_172287
chr10_127935034_127937074	0	0.536055	0.000857951	Myl6b	myosin, light polypeptide 6B	ENSMUSG00000039824	NM_172259
chr16_90142296_90145116	0	0.535668	3.2336e-06	Gm10789	predicted gene 10789
chr9_74918073_74921788	0	0.535578	1.18131e-07	Myo5a	myosin VA	ENSMUSG00000034593
chr11_96683122_96686989	0	0.534452	3.67869e-07	Nfe2l1	nuclear factor, erythroid derived 2,-like 1	ENSMUSG00000038615	NM_001130450
chr1_196764605_196767372	0	0.533278	0.000948843	Cd34	CD34 antigen	ENSMUSG00000016494	NM_133654
chr2_35516207_35520078	-27436	0.532465	1.82834e-09	Dab2ip	disabled 2 interacting protein	ENSMUSG00000026883	NM_001114125
chr1_138026596_138031759	0	0.532389	4.3031e-11	Kif21b	kinesin family member 21B	ENSMUSG00000041642	NM_001039472
chr18_34406509_34409735	0	0.531514	2.67142e-05	Apc	adenomatosis polyposis coli	ENSMUSG00000005871
chr8_11727118_11729803	0	0.531483	8.62275e-05	Arhgef7	Rho guanine nucleotide exchange factor (GEF7)	ENSMUSG00000031511	NM_001113517
chr7_17529750_17534122	0	0.530894	1.66186e-08	Pnmal2	PNMA-like 2	ENSMUSG00000070802	NM_001099636
chr1_63491665_63493967	0	0.530706	3.87938e-06	Adam23	a disintegrin and metallopeptidase domain 23	ENSMUSG00000025964	NM_001177600
chr13_3357272_3360634	-116872	0.528034	0.000520375	2810429I04Rik	RIKEN cDNA 2810429I04 gene	ENSMUSG00000097709
chr5_25265102_25268866	0	0.527098	4.48223e-06	Actr3b	ARP3 actin-related protein 3B	ENSMUSG00000056367
chr9_45177877_45179826	0	0.526979	0.00231542	Fxyd6	FXYD domain-containing ion transport regulator 6	ENSMUSG00000066705	NM_022004
chr14_64224667_64228057	0	0.52601	4.85053e-07	Xkr6	X Kell blood group precursor related family member 6 homolog	ENSMUSG00000035067	NM_173393
chr1_75377920_75379872	0	0.525649	3.37788e-05	Speg	SPEG complex locus	ENSMUSG00000026207	NM_001085370
chr5_37418906_37422333	-16338	0.525575	7.29116e-07	Jakmip1	janus kinase and microtubule interacting protein 1	ENSMUSG00000063646
chr7_51639222_51641186	0	0.524826	0.00109349	Syt3	synaptotagmin III	ENSMUSG00000030731	NM_001114116
chr6_38201642_38205013	0	0.524704	2.04516e-07	D630045J12Rik	RIKEN cDNA D630045J12 gene	ENSMUSG00000063455
chr3_146514517_146518079	0	0.523711	1.87639e-06	Ttll7	tubulin tyrosine ligase-like family, member 7	ENSMUSG00000036745
chr11_101886178_101889185	0	0.523621	1.09359e-05	Mpp3	membrane protein, palmitoylated 3 (MAGUK p55 subfamily member 3)	ENSMUSG00000052373	NM_007863
chr15_11832795_11837290	0	0.52303	3.18949e-06	Npr3	natriuretic peptide receptor 3	ENSMUSG00000022206	NM_001039181
chr4_57001467_57003802	0	0.521515	0.000896501	Frrs1l	ferric-chelate reductase 1 like	ENSMUSG00000045589	NM_001142965
chr11_97880623_97884817	0	0.520523	2.06568e-08	Cacnb1	calcium channel, voltage-dependent, beta 1 subunit	ENSMUSG00000020882	NM_145121
chr16_13940250_13942118	0	0.519998	0.00275858	Mpv17l	Mpv17 transgene, kidney disease mutant-like	ENSMUSG00000022679
chr7_106329906_106331864	0	0.519012	0.00322038	Dgat2	diacylglycerol O-acyltransferase 2	ENSMUSG00000030747	NM_026384
chr16_31932970_31936177	0	0.51874	3.40404e-05	Pigz	phosphatidylinositol glycan anchor biosynthesis, class Z	ENSMUSG00000045625	NM_172822
chr17_46390334_46392819	0	0.517803	8.05869e-05	Lrrc73	leucine rich repeat containing 73	ENSMUSG00000071073	NM_001111142
chr11_72831511_72834029	0	0.517223	2.2497e-05	Camkk1	calcium/calmodulin-dependent protein kinase kinase 1, alpha	ENSMUSG00000020785
chr1_172517777_172520597	0	0.516106	3.42416e-08	Nos1ap	nitric oxide synthase 1 (neuronal) adaptor protein	ENSMUSG00000038473
chr10_128081186_128083897	0	0.516	0.000521178	Ikzf4	IKAROS family zinc finger 4	ENSMUSG00000002578	NM_011772
chr6_142910234_142913930	0	0.51583	2.08426e-06	St8sia1	ST8 alpha-N-acetyl-neuraminide alpha-2,8-sialyltransferase 1	ENSMUSG00000030283	NM_011374
chr5_69730567_69733395	0	0.515688	0.00493662	Kctd8	potassium channel tetramerisation domain containing 8	ENSMUSG00000037653	NM_175519
chr14_70473939_70481091	0	0.51554	4.56875e-12	Egr3	early growth response 3	ENSMUSG00000033730	NM_018781
chr5_71484083_71488215	0	0.514878	0.000305078	Gabra2	gamma-aminobutyric acid (GABA) A receptor, subunit alpha 2	ENSMUSG00000000560	NM_008066
chr5_8366302_8368495	0	0.514148	7.86343e-05	Adam22	a disintegrin and metallopeptidase domain 22	ENSMUSG00000040537
chr6_92654411_92656649	0	0.513798	4.18549e-05	Prickle2	prickle homolog 2 (Drosophila)	ENSMUSG00000030020	NM_001134461
chr7_107517328_107520527	0	0.513761	3.97715e-05	Ppme1	protein phosphatase methylesterase 1	ENSMUSG00000030718	NM_028292
chr6_32533309_32538891	0	0.512297	1.84887e-07	Plxna4	plexin A4	ENSMUSG00000029765	NM_175750
chr1_184693089_184696261	0	0.512091	4.9016e-06	Susd4	sushi domain containing 4	ENSMUSG00000038576
chr12_32743213_32746756	0	0.512043	1.29724e-06	Prkar2b	protein kinase, cAMP dependent regulatory, type II beta	ENSMUSG00000002997	NM_011158
chr17_42452563_42455966	0	0.511963	0.000136683	Ptchd4	patched domain containing 4	ENSMUSG00000042256	NM_028474
chrX_8469201_8471352	0	0.511419	0.00352244	B630019K06Rik	novel protein similar to F-box and leucine-rich repeat protein 17 (Fbxl17)	ENSMUSG00000052364	NM_175327
chr7_107375360_107378510	0	0.510897	7.94287e-06	Pgm2l1	phosphoglucomutase 2-like 1	ENSMUSG00000030729	NM_027629
chr15_13100927_13104389	0	0.510313	2.99438e-05	Cdh6	cadherin 6	ENSMUSG00000039385	NM_007666
chr14_80167608_80171873	0	0.509808	0.000121332	Pcdh8	protocadherin 8	ENSMUSG00000036422	NM_021543
chr7_31145792_31148906	0	0.509509	3.06266e-05	Lrfn3	leucine rich repeat and fibronectin type III domain containing 3	ENSMUSG00000036957	NM_175478
chr15_103168873_103172524	0	0.50933	2.91615e-06	Zfp385a	zinc finger protein 385A	ENSMUSG00000000552
chr7_56500681_56506567	0	0.509282	1.00816e-11	Nav2	neuron navigator 2	ENSMUSG00000052512
chr19_7012545_7017872	0	0.50865	1.07701e-10	Gpr137	G protein-coupled receptor 137	ENSMUSG00000024958	NM_001177361
chr8_71403986_71406050	0	0.508538	0.00444818	Lpl	lipoprotein lipase	ENSMUSG00000015568	NM_008509
chr13_94541066_94544190	0	0.508399	5.50751e-05	Arsb	arylsulfatase B	ENSMUSG00000042082	NM_009712
chr11_54117022_54120229	0	0.50755	2.02876e-06	Acsl6	acyl-CoA synthetase long-chain family member 6	ENSMUSG00000020333	NM_001033598
chr11_76381925_76385748	0	0.505256	6.49526e-08	Abr	active BCR-related gene	ENSMUSG00000017631	NM_198018
chr7_4873370_4876403	0	0.504978	0.000282381	Nat14	N-acetyltransferase 14	ENSMUSG00000035285	NM_201355
chr1_138155991_138158200	0	0.504776	0.000716967	Gpr25	G protein-coupled receptor 25	ENSMUSG00000052759	NM_001101516
chr1_107676702_107678979	0	0.504521	0.00504412	Tnfrsf11a	tumor necrosis factor receptor superfamily, member 11a, NFKB activator	ENSMUSG00000026321	NM_009399
chr17_27074868_27079947	0	0.50434	6.93539e-07	Cuta	cutA divalent cation tolerance homolog (E. coli)	ENSMUSG00000024194	NM_026307
chr14_28148501_28152690	0	0.503645	5.20269e-07	Arhgef3	Rho guanine nucleotide exchange factor (GEF) 3	ENSMUSG00000021895	NM_027871
chr16_31427908_31431106	0	0.503447	1.86687e-05	Bdh1	3-hydroxybutyrate dehydrogenase, type 1	ENSMUSG00000046598	NM_001122683
chr11_3761471_3764470	0	0.50336	0.00270255	Osbp2	oxysterol binding protein 2	ENSMUSG00000020435	NM_152818
chr6_21163792_21166238	0	0.503281	5.73859e-05	Kcnd2	potassium voltage-gated channel, Shal-related family, member 2	ENSMUSG00000060882	NM_019697
chr6_58780719_58784391	0	0.503027	0.000141298	Herc3	hect domain and RLD 3	ENSMUSG00000029804
chr7_149276643_149282224	0	0.502385	6.64968e-11	Dusp8	dual specificity phosphatase 8	ENSMUSG00000037887	NM_008748
chr10_34016179_34022278	0	0.501801	7.22989e-13	Tspyl4	TSPY-like 4	ENSMUSG00000039485	NM_030203
chr19_7238098_7241107	39667	0.501231	2.65042e-08	Otub1	OTU domain, ubiquitin aldehyde binding 1	ENSMUSG00000024767	NM_134150
chr16_46008150_46011404	0	0.49993	0.000578346	Plcxd2	phosphatidylinositol-specific phospholipase C, X domain containing 2	ENSMUSG00000087141	NM_001134480
chr11_93905286_93908550	0	0.499466	0.000343635	Spag9	sperm associated antigen 9	ENSMUSG00000020859
chr19_57387069_57390194	0	0.498783	4.00658e-05	Ablim1	actin-binding LIM protein 1	ENSMUSG00000025085	NM_178688
chr9_44527513_44529959	4304	0.497896	0.00104857	Phldb1	pleckstrin homology-like domain, family B, member 1	ENSMUSG00000048537
chr2_127342866_127348063	0	0.496911	4.61997e-06	Kcnip3	Kv channel interacting protein 3, calsenilin	ENSMUSG00000079056
chr4_147659762_147662624	0	0.496678	1.14981e-05	Ptchd2	patched domain containing 2	ENSMUSG00000041544	NM_001083342
chr13_76192496_76194816	0	0.49643	0.000686579	Gpr150	G protein-coupled receptor 150	ENSMUSG00000045509	NM_175495
chr1_133139987_133142838	0	0.496358	2.3046e-05	Rassf5	Ras association (RalGDS/AF-6) domain family member 5	ENSMUSG00000026430	NM_018750
chr13_97840539_97843081	0	0.494478	2.93599e-05	Fam169a	family with sequence similarity 169, member A	ENSMUSG00000041817	NM_001100458
chr10_79099393_79101754	0	0.493845	0.000170349	Shc2	SHC (Src homology 2 domain containing) transforming protein 2	ENSMUSG00000020312
chr10_62562307_62564253	0	0.493244	0.00701881	Atoh7	atonal homolog 7 (Drosophila)	ENSMUSG00000036816	NM_016864
chr5_96802421_96805368	0	0.492076	1.52516e-05	Fras1	Fraser syndrome 1 homolog (human)	ENSMUSG00000034687	NM_175473
chr9_41184179_41187442	-95578	0.491884	0.00145761	Mir125b-1	microRNA 125b-1	ENSMUSG00000093354		NR_029822
chr15_87374154_87378139	0	0.491581	3.32537e-05	Fam19a5	family with sequence similarity 19, member A5	ENSMUSG00000054863
chr16_77642784_77647410	0	0.49104	0.000146302	Mir125b-2	microRNA 125b-2	ENSMUSG00000065472		NR_029540
chr10_115908398_115912467	0	0.491026	5.10126e-07	Kcnmb4	potassium large conductance calcium-activated channel, subfamily M, beta member 4	ENSMUSG00000054934	NM_021452
chr3_80839921_80842591	0	0.490916	5.75327e-06	Pdgfc	platelet-derived growth factor, C polypeptide	ENSMUSG00000028019	NM_019971
chr8_121970366_121972244	0	0.490877	0.00340623	Necab2	N-terminal EF-hand calcium binding protein 2	ENSMUSG00000031837	NM_054095
chr19_4267985_4269702	0	0.489912	0.0045138	Ssh3	slingshot homolog 3 (Drosophila)	ENSMUSG00000034616
chr6_147995082_147997038	0	0.489722	0.00374419	Far2	fatty acyl CoA reductase 2	ENSMUSG00000030303
chr7_31342721_31344904	0	0.489643	0.00608841	Lin37	lin-37 homolog (C. elegans)	ENSMUSG00000036845	NM_029377
chr15_73554728_73557357	0	0.489403	0.00130512	Ptp4a3	protein tyrosine phosphatase 4a3	ENSMUSG00000059895	NM_001166390
chr1_176431493_176435182	0	0.489294	5.10403e-10	Fmn2	formin 2	ENSMUSG00000028354	NM_019445
chr4_43051487_43053304	0	0.488661	9.82636e-05	Fam214b	family with sequence similarity 214, member B	ENSMUSG00000036002	NM_172691
chr7_13465814_13467555	0	0.488461	0.00155664	Zfp128	zinc finger protein 128	ENSMUSG00000060397	NM_153802
chr7_142127828_142130731	0	0.488161	1.18676e-05	Fam196a	family with sequence similarity 196, member A	ENSMUSG00000073805	NM_001143802
chr5_36099482_36103022	0	0.487779	1.15469e-05	Ablim2	actin-binding LIM protein 2	ENSMUSG00000029095	NM_001177698
chr15_18747821_18752979	0	0.487668	8.41411e-06	Cdh10	cadherin 10	ENSMUSG00000022321	NM_009865
chr1_169321832_169324820	0	0.487613	2.28555e-05	Mgst3	microsomal glutathione S-transferase 3	ENSMUSG00000026688	NM_025569
chr1_53008493_53010616	0	0.487117	0.000973147	1700019D03Rik	RIKEN cDNA 1700019D03 gene	ENSMUSG00000043629	NM_144953
chr16_72662865_72665374	0	0.486279	0.000118804	Robo1	roundabout homolog 1 (Drosophila)	ENSMUSG00000022883	NM_019413
chr6_39820311_39826184	-59377	0.486255	1.57065e-11	Mrps33	mitochondrial ribosomal protein S33	ENSMUSG00000029918	NM_010270
chr1_79667464_79669220	0	0.486134	0.00892351	Ap1s3	adaptor-related protein complex AP-1, sigma 3	ENSMUSG00000054702	NM_183027
chr13_43394971_43400418	0	0.485778	2.87743e-09	Gfod1	glucose-fructose oxidoreductase domain containing 1	ENSMUSG00000051335	NM_001033399
chr14_58688936_58696223	0	0.485717	6.85506e-14	Fgf9	fibroblast growth factor 9	ENSMUSG00000021974
chr19_4941738_4943826	0	0.485198	0.000609705	Peli3	pellino 3	ENSMUSG00000024901
chr2_153352945_153356600	0	0.485026	3.44085e-11	Nol4l	nucleolar protein 4-like	ENSMUSG00000061411	NM_001134300
chr7_19510520_19513573	0	0.48462	3.52938e-07	Nova2	neuro-oncological ventral antigen 2	ENSMUSG00000030411
chr15_74551250_74554086	0	0.483368	4.82259e-05	Them6	thioesterase superfamily member 6	ENSMUSG00000056665	NM_198607
chr15_83553604_83555947	0	0.483319	0.000952491	Scube1	signal peptide, CUB domain, EGF-like 1	ENSMUSG00000016763
chr2_25435347_25437461	0	0.481656	0.00576151	Gm996	predicted gene 996	ENSMUSG00000029419	NM_001005424
chr2_44970546_44973537	0	0.481075	6.59715e-05	Zeb2	zinc finger E-box binding homeobox 2	ENSMUSG00000026872	NM_015753
chr9_107609078_107612986	0	0.480959	6.74577e-05	Sema3f	sema domain, immunoglobulin domain (Ig), short basic domain, secreted, (semaphorin) 3F	ENSMUSG00000034684
chr1_54249090_54252533	0	0.48092	5.22802e-06	Hecw2	HECT, C2 and WW domain containing E3 ubiquitin protein ligase 2	ENSMUSG00000042807	NM_001001883
chr16_16557827_16560705	0	0.480631	0.0026974	Fgd4	FYVE, RhoGEF and PH domain containing 4	ENSMUSG00000022788	NM_139232
chr13_51659890_51665661	0	0.480371	2.22581e-10	Shc3	src homology 2 domain-containing transforming protein C3	ENSMUSG00000021448	NM_009167
chr11_98155346_98157178	33781	0.480042	0.00582051	Neurod2	neurogenic differentiation 2	ENSMUSG00000038255	NM_010895
chr5_143721532_143726604	0	0.479802	3.29669e-11	Fscn1	fascin homolog 1, actin bundling protein (Strongylocentrotus purpuratus)	ENSMUSG00000029581	NM_007984
chr9_103013281_103017888	0	0.479405	1.92988e-08	Rab6b	RAB6B, member RAS oncogene family	ENSMUSG00000032549	NM_173781
chr6_71657313_71659786	0	0.478962	0.000105545	Reep1	receptor accessory protein 1	ENSMUSG00000052852	NM_178608
chr1_145849206_145852293	0	0.478453	0.000571128	Rgs2	regulator of G-protein signaling 2	ENSMUSG00000026360	NM_009061
chr9_36950840_36955135	0	0.477462	6.14574e-09	Pknox2	Pbx/knotted 1 homeobox 2	ENSMUSG00000035934	NM_148950
chr10_41737317_41738996	0	0.476536	0.00511979	Armc2	armadillo repeat containing 2	ENSMUSG00000071324
chr2_121114372_121116987	0	0.475592	0.000770001	Map1a	microtubule-associated protein 1 A	ENSMUSG00000027254	NM_032393
chr2_118527485_118530210	0	0.474668	0.00124614	Ankrd63	ankyrin repeat domain 63	ENSMUSG00000078137	NM_001081971
chr6_119054946_119059449	0	0.474588	1.59576e-08	Cacna1c	calcium channel, voltage-dependent, L type, alpha 1C subunit	ENSMUSG00000051331
chrX_49031776_49034862	0	0.474181	0.00518995	Hs6st2	heparan sulfate 6-O-sulfotransferase 2	ENSMUSG00000062184	NM_001077202
chr2_162768405_162770234	0	0.474062	0.00472666	L3mbtl1	l(3)mbt-like (Drosophila)	ENSMUSG00000035576
chr4_66062083_66066021	0	0.473814	2.58171e-07	Astn2	astrotactin 2	ENSMUSG00000028373	NM_207109
chr13_74145816_74149855	0	0.473675	3.38311e-06	Tppp	tubulin polymerization promoting protein	ENSMUSG00000021573
chr7_121259075_121261897	0	0.473651	2.03673e-06	Rras2	related RAS viral (r-ras) oncogene homolog 2	ENSMUSG00000055723	NM_025846
chr7_70589606_70591977	0	0.473387	6.1473e-05	Otud7a	OTU domain containing 7A	ENSMUSG00000033510	NM_130880
chr2_31937172_31940642	0	0.472765	1.29019e-06	Fam78a	family with sequence similarity 78, member A	ENSMUSG00000050592	NM_175511
chr17_43153287_43155525	0	0.472662	1.64408e-05	Tnfrsf21	tumor necrosis factor receptor superfamily, member 21	ENSMUSG00000023915	NM_178589
chr3_108217578_108219264	0	0.472013	0.000931912	Celsr2	cadherin, EGF LAG seven-pass G-type receptor 2 (flamingo homolog, Drosophila)	ENSMUSG00000068740	NM_001004177
chr12_14154978_14159747	0	0.471807	5.0703e-06	Fam84a	family with sequence similarity 84, member A	ENSMUSG00000020607	NM_029007
chr5_77086086_77088358	65347	0.471218	0.000814944	Cep135	centrosomal protein 135	ENSMUSG00000036403
chr12_36765879_36769751	0	0.47042	7.43537e-07	Tspan13	tetraspanin 13	ENSMUSG00000020577	NM_025359
chr10_7308950_7312580	0	0.469269	5.75377e-07	Lrp11	low density lipoprotein receptor-related protein 11	ENSMUSG00000019796
chr13_83663851_83665730	0	0.468176	0.000625527	Mef2c	myocyte enhancer factor 2C	ENSMUSG00000005583
chr5_135498899_135502368	0	0.467456	8.56601e-05	Stx1a	syntaxin 1A (brain)	ENSMUSG00000007207	NM_016801
chr9_121903542_121905325	0	0.467335	0.00025499	Pomgnt2	protein O-linked mannose beta 1,4-N-acetylglucosaminyltransferase 2	ENSMUSG00000066235
chr1_78306249_78308368	0	0.466958	0.00110779	Sgpp2	sphingosine-1-phosphate phosphotase 2	ENSMUSG00000032908	NM_001004173
chr16_45721855_45725396	0	0.466173	6.67949e-05	Tagln3	transgelin 3	ENSMUSG00000022658	NM_019754
chr10_49501276_49504644	3916	0.465397	0.000376532	Grik2	glutamate receptor, ionotropic, kainate 2 (beta 2)	ENSMUSG00000056073	NM_001111268
chr8_107791835_107794600	0	0.465208	0.0028707	Hsf4	heat shock transcription factor 4	ENSMUSG00000033249
chr13_104122438_104125377	0	0.464579	2.92016e-05	Mast4	microtubule associated serine/threonine kinase family member 4	ENSMUSG00000034751
chr3_89762188_89765621	1809	0.464486	1.24318e-05	Atp8b2	ATPase, class I, type 8B, member 2	ENSMUSG00000060671
chr5_111845410_111848528	0	0.464418	6.86452e-08	Mn1	meningioma 1	ENSMUSG00000070576
chr2_179837007_179839812	0	0.464406	0.000841096	Hrh3	histamine receptor H3	ENSMUSG00000039059	NM_133849
chr10_79335890_79337910	0	0.46422	0.00385584	Lppr3	lipid phosphate phosphatase-related protein type 3	ENSMUSG00000035835	NM_001170935
chr8_49638757_49641890	0	0.463932	9.06167e-05	Tenm3	teneurin transmembrane protein 3	ENSMUSG00000031561	NM_011857
chr5_38548590_38551621	0	0.463854	0.00451438	Nsg1	neuron specific gene family member 1	ENSMUSG00000029126	NM_010942
chr9_40180810_40184500	0	0.463825	1.64859e-05	Gramd1b	GRAM domain containing 1B	ENSMUSG00000040111
chr7_25962818_25965297	37389	0.463421	0.00133179	Dedd2	death effector domain-containing DNA binding protein 2	ENSMUSG00000054499	NM_207677
chr12_101756345_101759736	0	0.462473	1.7944e-05	Ttc7b	tetratricopeptide repeat domain 7B	ENSMUSG00000033530	NM_001033213
chr10_78242357_78243860	0	0.461832	0.00401067	Slc1a6	solute carrier family 1 (high affinity aspartate/glutamate transporter), member 6	ENSMUSG00000005357	NM_009200
chr2_68698730_68702346	0	0.461714	3.72517e-06	Cers6	ceramide synthase 6	ENSMUSG00000027035	NM_172856
chr7_4635561_4637226	0	0.460909	0.00165522	Hspbp1	HSPA (heat shock 70kDa) binding protein, cytoplasmic cochaperone 1	ENSMUSG00000063802	NM_024172
chr7_96780541_96783071	0	0.460463	0.0010178	Me3	malic enzyme 3, NADP(+)-dependent, mitochondrial	ENSMUSG00000030621
chr4_49071617_49073890	0	0.459789	0.00184363	Lppr1	lipid phosphate phosphatase-related protein type 1	ENSMUSG00000063446
chr1_191165092_191168370	0	0.459769	0.000558537	Kcnk2	potassium channel, subfamily K, member 2	ENSMUSG00000037624	NM_010607
chr7_30091811_30095742	2788	0.459138	1.47518e-05	Dpf1	D4, zinc and double PHD fingers family 1	ENSMUSG00000030584
chr11_97265440_97267484	41576	0.458358	0.00239897	Socs7	suppressor of cytokine signaling 7	ENSMUSG00000038485	NM_138657
chr19_4281461_4284060	0	0.457782	0.00154239	Ankrd13d	ankyrin repeat domain 13 family, member D	ENSMUSG00000005986
chr7_26101565_26103183	0	0.457684	0.000223744	Megf8	multiple EGF-like-domains 8	ENSMUSG00000045039	NM_001160400
chr4_104780343_104783005	0	0.45765	0.000195334	Prkaa2	protein kinase, AMP-activated, alpha 2 catalytic subunit	ENSMUSG00000028518	NM_178143
chr19_6014555_6016964	0	0.457202	0.00140241	Capn1	calpain 1	ENSMUSG00000024942	NM_001110504
chr7_19917717_19920474	-9946	0.457052	0.00996877	Ercc1	excision repair cross-complementing rodent repair deficiency, complementation group 1	ENSMUSG00000003549	NM_007948
chr7_16759434_16761726	0	0.456864	0.000986523	Meis3	Meis homeobox 3	ENSMUSG00000041420
chr2_119624560_119627653	0	0.456592	8.26151e-06	Tyro3	TYRO3 protein tyrosine kinase 3	ENSMUSG00000027298
chr4_28739534_28744523	0	0.456317	6.32805e-09	Epha7	Eph receptor A7	ENSMUSG00000028289	NM_001122889
chr12_73169987_73172989	0	0.456075	5.62141e-05	Gpr135	G protein-coupled receptor 135	ENSMUSG00000043398	NM_181752
chr3_123149195_123151582	0	0.455932	0.000834544	Prss12	protease, serine 12 neurotrypsin (motopsin)	ENSMUSG00000027978	NM_008939
chr17_28312911_28315266	0	0.455849	1.53304e-05	Zfp523	zinc finger protein 523	ENSMUSG00000024220
chr7_108598802_108603305	0	0.455046	6.72029e-06	Pde2a	phosphodiesterase 2A, cGMP-stimulated	ENSMUSG00000030653	NM_001143848
chr7_86680032_86681951	29883	0.453724	0.00506481	Mir9-3	microRNA 9-3	ENSMUSG00000093238		NR_029818
chr7_124523610_124528551	0	0.453615	7.58212e-08	Xylt1	xylosyltransferase 1	ENSMUSG00000030657	NM_175645
chr3_141126626_141131503	0	0.453357	2.05125e-07	Unc5c	unc-5 homolog C (C. elegans)	ENSMUSG00000059921	NM_009472
chr10_66998705_67002410	0	0.453298	0.00022107	Egr2	early growth response 2	ENSMUSG00000037868
chr10_76495078_76498003	0	0.452856	0.00057799	Slc19a1	solute carrier family 19 (folate transporter), member 1	ENSMUSG00000001436
chr14_119321361_119325192	0	0.452412	0.000160256	Dzip1	DAZ interacting protein 1	ENSMUSG00000042156	NM_025943
chr11_117126532_117129736	0	0.45193	4.24315e-06	Sept9	septin 9	ENSMUSG00000059248	NM_001113486
chr4_129660858_129665921	0	0.449724	1.14431e-08	Adgrb2	adhesion G protein-coupled receptor B2	ENSMUSG00000028782
chr12_91049839_91052985	0	0.44968	0.00771743	Nrxn3	neurexin III	ENSMUSG00000066392
chr10_89334679_89337779	0	0.448668	8.00499e-05	Anks1b	ankyrin repeat and sterile alpha motif domain containing 1B	ENSMUSG00000058589	NM_001128086
chr15_99531925_99535816	0	0.448451	2.91682e-05	Smarcd1	SWI/SNF related, matrix associated, actin dependent regulator of chromatin, subfamily d, member 1	ENSMUSG00000023018	NM_031842
chr3_126860978_126866326	-159609	0.448076	2.22241e-06	Ank2	ankyrin 2, brain	ENSMUSG00000032826	NM_001034168
chr15_27714708_27718630	-36403	0.448037	0.00241727	Trio	triple functional domain (PTPRF interacting)	ENSMUSG00000022263	NM_001081302
chr13_58907696_58914708	0	0.447966	7.75667e-07	Ntrk2	neurotrophic tyrosine kinase, receptor, type 2	ENSMUSG00000055254	NM_001025074
chr11_97912929_97915118	0	0.447837	0.00570569	Stac2	SH3 and cysteine rich domain 2	ENSMUSG00000017400	NM_146028
chr2_92439291_92445599	0	0.447674	1.11733e-08	Chst1	carbohydrate (keratan sulfate Gal-6) sulfotransferase 1	ENSMUSG00000027221	NM_023850
chr7_118920481_118924091	0	0.446941	4.45709e-05	Galnt18	UDP-N-acetyl-alpha-D-galactosamine:polypeptide N-acetylgalactosaminyltransferase 18	ENSMUSG00000038296	NM_173739
chr1_38682267_38685316	0	0.446905	1.18801e-05	Aff3	AF4/FMR2 family, member 3	ENSMUSG00000037138
chr19_10115361_10117749	0	0.446432	0.000920944	Fads3	fatty acid desaturase 3	ENSMUSG00000024664
chr1_77506605_77513740	0	0.44553	5.16318e-10	Epha4	Eph receptor A4	ENSMUSG00000026235	NM_007936
chr6_91106345_91108623	0	0.445486	0.004579	Hdac11	histone deacetylase 11	ENSMUSG00000034245	NM_144919
chr2_26483289_26485874	0	0.444739	0.000239139	Fam69b	family with sequence similarity 69, member B	ENSMUSG00000036186	NM_019833
chr18_58368572_58370769	0	0.444413	0.00465967	Fbn2	fibrillin 2	ENSMUSG00000024598	NM_010181
chr13_95990052_95993699	0	0.444125	1.90469e-05	Pde8b	phosphodiesterase 8B	ENSMUSG00000021684	NM_172263
chr9_120212047_120215383	0	0.443947	1.82644e-05	Myrip	myosin VIIA and Rab interacting protein	ENSMUSG00000041794	NM_144557
chr16_4413160_4421111	0	0.443934	7.68301e-12	Adcy9	adenylate cyclase 9	ENSMUSG00000005580	NM_009624
chr12_4846996_4849168	0	0.442745	0.00125262	Fkbp1b	FK506 binding protein 1b	ENSMUSG00000020635	NM_016863
chrX_92356958_92362052	0	0.442297	0.00128249	Arhgef9	CDC42 guanine nucleotide exchange factor (GEF) 9	ENSMUSG00000025656
chr4_43643767_43645744	0	0.442274	0.00198042	Npr2	natriuretic peptide receptor 2	ENSMUSG00000028469	NM_173788
chr2_91801663_91804232	0	0.441364	0.000112227	Dgkz	diacylglycerol kinase zeta	ENSMUSG00000040479
chr11_3268995_3272010	0	0.440898	0.000403692	Limk2	LIM motif-containing protein kinase 2	ENSMUSG00000020451	NM_010718
chr11_58768103_58771552	0	0.440745	4.5545e-05	Hist3h2a	histone cluster 3, H2a	ENSMUSG00000078851	NM_178218
chr7_6237281_6239572	0	0.440717	0.00436019	Zfp667	zinc finger protein 667	ENSMUSG00000054893	NM_001024928
chr19_8795710_8799239	0	0.440594	0.000145946	Slc3a2	solute carrier family 3 (activators of dibasic and neutral amino acid transport), member 2	ENSMUSG00000010095	NM_001161413
chrX_56385675_56388632	0	0.440515	0.00257618	Fgf13	fibroblast growth factor 13	ENSMUSG00000031137	NM_010200
chr7_114513509_114515344	0	0.439054	0.0009659	Syt9	synaptotagmin IX	ENSMUSG00000062542
chr5_31596699_31598877	0	0.438989	0.000725041	Fndc4	fibronectin type III domain containing 4	ENSMUSG00000038552	NM_022424
chr4_137417141_137420175	0	0.438716	4.64107e-05	Ece1	endothelin converting enzyme 1	ENSMUSG00000057530	NM_199307
chr9_44204482_44207628	0	0.438158	0.000872191	Slc37a4	solute carrier family 37 (glucose-6-phosphate transporter), member 4	ENSMUSG00000032114	NM_008063
chr17_35371500_35374992	0	0.436832	0.000102916	Nfkbil1	nuclear factor of kappa light polypeptide gene enhancer in B cells inhibitor like 1	ENSMUSG00000042419	NM_010909
chr9_96788332_96790689	0	0.435965	0.000492475	Pxylp1	2-phosphoxylose phosphatase 1	ENSMUSG00000043587	NM_153420
chr6_30687502_30690405	0	0.435532	0.00595261	Mest	mesoderm specific transcript	ENSMUSG00000051855
chr10_105905810_105909025	0	0.435163	0.000573758	Ppfia2	protein tyrosine phosphatase, receptor type, f polypeptide (PTPRF), interacting protein (liprin), alpha 2	ENSMUSG00000053825
chr2_28368186_28370763	0	0.434845	0.000554916	Ralgds	ral guanine nucleotide dissociation stimulator	ENSMUSG00000026821
chr10_67373385_67375898	0	0.434137	0.000246851	Zfp365	zinc finger protein 365	ENSMUSG00000037855	NM_178679
chr5_124696977_124700763	10349	0.433313	4.46954e-06	Mphosph9	M-phase phosphoprotein 9	ENSMUSG00000038126	NM_001081323
chr7_112702083_112705374	0	0.433161	0.000467329	Smpd1	sphingomyelin phosphodiesterase 1, acid lysosomal	ENSMUSG00000037049	NM_011421
chr5_144224649_144226959	0	0.432286	0.00317753	Daglb	diacylglycerol lipase, beta	ENSMUSG00000039206
chr9_54346901_54350419	0	0.431593	9.02859e-05	Dmxl2	Dmx-like 2	ENSMUSG00000041268	NM_172771
chr9_95648430_95651467	0	0.431159	3.3162e-05	Trpc1	transient receptor potential cation channel, subfamily C, member 1	ENSMUSG00000032839	NM_011643
chr9_113933945_113936171	0	0.430628	0.00648265	Fbxl2	F-box and leucine-rich repeat protein 2	ENSMUSG00000032507	NM_178624
chr2_80285682_80288825	0	0.430446	0.000378469	Frzb	frizzled-related protein	ENSMUSG00000027004	NM_011356
chr1_37356316_37358998	0	0.429356	0.000339954	Inpp4a	inositol polyphosphate-4-phosphatase, type I	ENSMUSG00000026113
chr14_56158588_56160658	0	0.429119	0.00498449	Pck2	phosphoenolpyruvate carboxykinase 2 (mitochondrial)	ENSMUSG00000040618	NM_028994
chr16_39984197_39987045	0	0.428626	0.00425539	Lsamp	limbic system-associated membrane protein	ENSMUSG00000061080	NM_175548
chr4_119704754_119707359	-59210	0.428417	0.00433262	Hivep3	human immunodeficiency virus type I enhancer binding protein 3	ENSMUSG00000028634
chr5_150480374_150482302	0	0.427332	0.00173287	B3glct	beta-3-glucosyltransferase	ENSMUSG00000051950	NM_001081204
chr5_23856349_23858817	0	0.427314	0.000705719	Kcnh2	potassium voltage-gated channel, subfamily H (eag-related), member 2	ENSMUSG00000038319	NM_013569
chr17_26551214_26553871	0	0.427249	0.000139267	Neurl1b	neuralized E3 ubiquitin protein ligase 1B	ENSMUSG00000034413	NM_001081656
chr8_126381064_126384465	0	0.426813	9.30858e-06	Ccsap	centriole, cilia and spindle associated protein	ENSMUSG00000031971	NM_028536
chr9_83697121_83700591	0	0.426689	9.58221e-05	Elovl4	elongation of very long chain fatty acids (FEN1/Elo2, SUR4/Elo3, yeast)-like 4	ENSMUSG00000032262	NM_148941
chr18_15217397_15224014	0	0.42656	2.09132e-09	Kctd1	potassium channel tetramerisation domain containing 1	ENSMUSG00000036225	NM_134112
chr9_26961503_26963373	0	0.423382	0.00723223	Jam3	junction adhesion molecule 3	ENSMUSG00000031990
chr8_119779933_119785689	0	0.423378	4.69017e-09	Cmip	c-Maf inducing protein	ENSMUSG00000034390	NM_001163262
chr8_108019453_108021465	0	0.423105	0.00264899	Zdhhc1	zinc finger, DHHC domain containing 1	ENSMUSG00000039199	NM_175160
chr17_56611456_56616097	0	0.422914	2.69979e-08	Ptprs	protein tyrosine phosphatase, receptor type, S	ENSMUSG00000013236	NM_001252456
chr7_51750293_51752868	0	0.422657	0.0030562	Emc10	ER membrane protein complex subunit 10	ENSMUSG00000008140
chr10_74429112_74431267	0	0.422314	0.000340928	Gnaz	guanine nucleotide binding protein, alpha z subunit	ENSMUSG00000040009	NM_010311
chr9_94433672_94440548	0	0.422091	6.87324e-08	1190002N15Rik	RIKEN cDNA 1190002N15 gene	ENSMUSG00000045414
chr3_88010260_88015760	-2647	0.421772	9.28537e-07	Mir3093	microRNA 3093	ENSMUSG00000092988		NR_037276
chr7_28042311_28046501	0	0.421331	5.09001e-06	Numbl	numb-like	ENSMUSG00000063160
chr10_32607100_32610967	0	0.42121	0.000382701	Nkain2	Na+/K+ transporting ATPase interacting 2	ENSMUSG00000069670
chr12_81619067_81621738	0	0.420849	4.92344e-05	Galnt16	UDP-N-acetyl-alpha-D-galactosamine:polypeptide N-acetylgalactosaminyltransferase 16	ENSMUSG00000021130
chr15_12667236_12670506	0	0.420184	0.00463066	Pdzd2	PDZ domain containing 2	ENSMUSG00000022197	NM_001081064
chr8_72962174_72964236	0	0.419774	0.00755379	Crtc1	CREB regulated transcription coactivator 1	ENSMUSG00000003575	NM_001004062
chr2_32816124_32818999	0	0.419508	0.00207148	Snora65	small nucleolar RNA, H/ACA box 65
chr4_41701409_41703978	0	0.419231	0.00275004	Galt	galactose-1-phosphate uridyl transferase	ENSMUSG00000036073	NM_016658
chr11_62388583_62390964	0	0.418418	0.00926034	Trpv2	transient receptor potential cation channel, subfamily V, member 2	ENSMUSG00000018507
chrX_101394551_101397384	0	0.418115	0.00402963	C77370	expressed sequence C77370	ENSMUSG00000046449
chr13_51886668_51889247	0	0.417705	3.80809e-05	Sema4d	sema domain, immunoglobulin domain (Ig), transmembrane domain (TM) and short cytoplasmic domain, (semaphorin) 4D	ENSMUSG00000021451	NM_013660
chr1_134034620_134036675	0	0.417664	0.00718866	Cdk18	cyclin-dependent kinase 18	ENSMUSG00000026437	NM_008795
chr7_107854322_107857636	0	0.417611	0.00022868	Fam168a	family with sequence similarity 168, member A	ENSMUSG00000029461	NM_178764
chr16_4678468_4680294	0	0.415608	0.00257618	Coro7	coronin 7	ENSMUSG00000039637	NM_030205
chr2_32234974_32238217	0	0.414012	0.00186715	1110008P14Rik	RIKEN cDNA 1110008P14 gene	ENSMUSG00000039195
chr7_87483323_87485725	0	0.413468	0.00699981	Unc45a	unc-45 homolog A (C. elegans)	ENSMUSG00000030533	NM_133952
chr15_100591482_100593953	0	0.413038	0.00464953	Slc4a8	solute carrier family 4 (anion exchanger), member 8	ENSMUSG00000023032	NM_021530
chr10_79255484_79258293	0	0.412555	0.000118409	Palm	paralemmin	ENSMUSG00000035863	NM_023128
chr13_94072709_94079992	0	0.412086	3.41054e-08	Homer1	homer homolog 1 (Drosophila)	ENSMUSG00000007617
chr11_71947807_71949991	0	0.411191	0.000814944	Pitpnm3	PITPNM family member 3	ENSMUSG00000040543	NM_001024927
chr4_108451578_108455406	50763	0.411166	4.46318e-05	Btf3l4	basic transcription factor 3-like 4	ENSMUSG00000028568	NM_027453
chr12_77809738_77812251	0	0.410687	0.000122548	Sptb	spectrin beta, erythrocytic	ENSMUSG00000021061	NM_013675
chr2_156815701_156818125	0	0.410672	0.000329763	Ndrg3	N-myc downstream regulated gene 3	ENSMUSG00000027634	NM_180956
chr2_121628748_121633761	0	0.410637	6.14113e-05	Frmd5	FERM domain containing 5	ENSMUSG00000027238	NM_172673
chr3_7365712_7369058	0	0.410358	0.000524091	Pkia	protein kinase inhibitor, alpha	ENSMUSG00000027499	NM_008862
chr6_8897975_8902548	0	0.409807	0.00528713	Nxph1	neurexophilin 1	ENSMUSG00000046178
chr6_29643738_29645434	0	0.408782	0.00368439	Tspan33	tetraspanin 33	ENSMUSG00000001763	NM_146173
chr2_148554674_148558464	0	0.40872	0.000130653	Napb	N-ethylmaleimide sensitive fusion protein attachment protein beta	ENSMUSG00000027438	NM_019632
chr5_23120116_23123444	0	0.408463	0.00465966	Srpk2	serine/arginine-rich protein specific kinase 2	ENSMUSG00000062604	NM_009274
chr7_81156998_81159240	0	0.408075	0.00434398	St8sia2	ST8 alpha-N-acetyl-neuraminide alpha-2,8-sialyltransferase 2	ENSMUSG00000025789	NM_009181
chr3_26050031_26053118	0	0.40763	0.000857951	Nlgn1	neuroligin 1	ENSMUSG00000063887	NM_138666
chr1_135694525_135698191	0	0.407034	0.00103918	Atp2b4	ATPase, Ca++ transporting, plasma membrane 4	ENSMUSG00000026463	NM_213616
chr12_99811188_99814241	0	0.406942	0.00669012	Kcnk10	potassium channel, subfamily K, member 10	ENSMUSG00000033854	NM_029911
chr2_146046426_146050158	0	0.40673	2.59698e-05	Insm1	insulinoma-associated 1	ENSMUSG00000068154	NM_016889
chr7_31228524_31231236	0	0.405563	0.000413351	Aplp1	amyloid beta (A4) precursor-like protein 1	ENSMUSG00000006651	NM_007467
chr1_34906527_34908918	0	0.404248	0.0045809	Plekhb2	pleckstrin homology domain containing, family B (evectins) member 2	ENSMUSG00000026123
chr6_88823162_88825456	0	0.404005	0.00225167	Podxl2	podocalyxin-like 2	ENSMUSG00000033152
chr19_23346885_23348811	0	0.403751	0.00809886	Smc5	structural maintenance of chromosomes 5	ENSMUSG00000024943	NM_001252684
chr19_11891770_11894957	0	0.403143	0.00270255	Stx3	syntaxin 3	ENSMUSG00000041488	NM_001025307
chr19_28908854_28911939	0	0.402738	0.000513263	Slc1a1	solute carrier family 1 (neuronal/epithelial high affinity glutamate transporter, system Xag), member 1	ENSMUSG00000024935
chr11_110926052_110930770	0	0.402601	0.00130346	Kcnj2	potassium inwardly-rectifying channel, subfamily J, member 2	ENSMUSG00000041695	NM_008425
chr17_66794227_66800660	0	0.402383	3.87996e-09	Mtcl1	microtubule crosslinking factor 1	ENSMUSG00000052105	NM_172963
chr11_116975647_116980918	0	0.401974	3.67819e-06	Sec14l1	SEC14-like 1 (S. cerevisiae)	ENSMUSG00000020823
chr1_186820930_186824537	0	0.401755	0.0014897	Mark1	MAP/microtubule affinity regulating kinase 1	ENSMUSG00000026620	NM_145515
chr13_104898373_104903160	0	0.401413	9.15214e-06	Sgtb	small glutamine-rich tetratricopeptide repeat (TPR)-containing, beta	ENSMUSG00000042743	NM_144838
chr16_13357350_13363133	0	0.4013	4.71016e-05	Mkl2	MKL/myocardin-like 2	ENSMUSG00000009569	NM_001122667
chr5_132010249_132015166	0	0.400322	1.07165e-05	Auts2	autism susceptibility candidate 2
chr6_90935965_90939358	66053	0.40021	6.68173e-05	Nup210	nucleoporin 210	ENSMUSG00000030091	NM_018815
chr6_149356880_149360012	0	0.4	0.000705312	Bicd1	bicaudal D homolog 1 (Drosophila)	ENSMUSG00000003452	NM_009753
chr2_30268961_30272793	0	0.39981	9.4096e-06	Ppp2r4	protein phosphatase 2A activator, regulatory subunit B	ENSMUSG00000039515	NM_138748
chr19_10941380_10944911	0	0.399668	0.000181002	Tmem132a	transmembrane protein 132A	ENSMUSG00000024736	NM_133804
chr6_108161888_108166259	0	0.399628	3.50852e-05	Itpr1	inositol 1,4,5-trisphosphate receptor 1	ENSMUSG00000030102	NM_010585
chr9_57313410_57316769	0	0.399498	0.000619827	Scamp5	secretory carrier membrane protein 5	ENSMUSG00000040722	NM_020270
chr12_45429333_45433435	0	0.399292	3.20118e-05	Nrcam	neuronal cell adhesion molecule	ENSMUSG00000020598
chr3_5218000_5220346	0	0.398737	0.0076586	Zfhx4	zinc finger homeodomain 4	ENSMUSG00000025255
chr15_30101455_30105265	0	0.39824	3.22142e-05	Ctnnd2	catenin (cadherin associated protein), delta 2	ENSMUSG00000022240	NM_008729
chr15_79513960_79519103	0	0.398078	2.2359e-06	Josd1	Josephin domain containing 1	ENSMUSG00000022426	NM_028792
chr12_114165591_114168638	0	0.397694	0.000477021	Jag2	jagged 2	ENSMUSG00000002799	NM_010588
chr15_81766479_81768961	0	0.397594	0.00319741	Csdc2	cold shock domain containing C2, RNA binding	ENSMUSG00000042109	NM_145473
chr9_20968685_20973064	0	0.396774	0.000910047	Pde4a	phosphodiesterase 4A, cAMP specific	ENSMUSG00000032177	NM_183408
chr2_26206231_26209261	0	0.39587	7.95329e-05	Dnlz	DNL-type zinc finger	ENSMUSG00000075467
chr7_108469003_108471952	0	0.395856	0.000374692	Stard10	START domain containing 10	ENSMUSG00000030688
chr8_8655875_8662142	0	0.395531	6.00377e-09	Efnb2	ephrin B2	ENSMUSG00000001300	NM_010111
chr4_150480351_150483319	0	0.394852	0.00113876	Camta1	calmodulin binding transcription activator 1	ENSMUSG00000014592
chr17_27700938_27703399	0	0.394775	0.00426277	AI413582	expressed sequence AI413582	ENSMUSG00000062753	NM_001002895
chr12_4132831_4135654	0	0.394616	0.00424554	Adcy3	adenylate cyclase 3	ENSMUSG00000020654
chr11_78309180_78311902	0	0.394573	0.00238926	Sarm1	sterile alpha and HEAT/Armadillo motif containing 1	ENSMUSG00000050132	NM_001168521
chr7_52182156_52184949	0	0.394384	0.00156296	Ap2a1	adaptor-related protein complex 2, alpha 1 subunit	ENSMUSG00000060279	NM_007458
chr4_102431535_102436344	0	0.393166	7.21607e-05	Sgip1	SH3-domain GRB2-like (endophilin) interacting protein 1	ENSMUSG00000028524
chr18_45717380_45723851	0	0.392281	2.74114e-08	Kcnn2	potassium intermediate/small conductance calcium-activated channel, subfamily N, member 2	ENSMUSG00000054477	NM_080465
chr12_104186334_104190409	0	0.392209	0.000973647	Unc79	unc-79 homolog (C. elegans)	ENSMUSG00000021198
chr16_28444092_28447787	0	0.392078	0.000124048	Fgf12	fibroblast growth factor 12	ENSMUSG00000022523	NM_183064
chr19_27290639_27294075	0	0.390958	2.85258e-05	Vldlr	very low density lipoprotein receptor	ENSMUSG00000024924
chr3_109944537_109947255	0	0.390738	0.00270769	Ntng1	netrin G1	ENSMUSG00000059857	NM_001163350
chr5_136406703_136411485	0	0.390533	0.000135867	Ywhag	tyrosine 3-monooxygenase/tryptophan 5-monooxygenase activation protein, gamma polypeptide	ENSMUSG00000051391	NM_018871
chr19_57684088_57688188	0	0.390412	7.38072e-06	Atrnl1	attractin like 1	ENSMUSG00000054843	NM_181415
chr18_63867598_63869545	0	0.390389	0.00785617	Wdr7	WD repeat domain 7	ENSMUSG00000040560	NM_001014981
chr17_50647671_50651220	0	0.389401	0.000223904	Plcl2	phospholipase C-like 2	ENSMUSG00000038910	NM_013880
chr15_53171477_53179037	0	0.389155	9.78454e-09	Ext1	exostoses (multiple) 1	ENSMUSG00000061731	NM_010162
chr2_17977136_17980031	0	0.388711	0.00058728	Mllt10	myeloid/lymphoid or mixed-lineage leukemia (trithorax homolog, Drosophila); translocated to, 10	ENSMUSG00000026743
chr2_29978230_29980669	0	0.388401	0.00392929	Zer1	zyg-11 related, cell cycle regulator	ENSMUSG00000039686
chr9_26806183_26808389	0	0.387874	0.00305228	Acad8	acyl-Coenzyme A dehydrogenase family, member 8	ENSMUSG00000031969
chr16_17759434_17761004	0	0.387412	0.00757093	Klhl22	kelch-like 22	ENSMUSG00000022750
chr3_88892777_88897479	0	0.387322	2.55858e-06	Rusc1	RUN and SH3 domain containing 1	ENSMUSG00000041263	NM_028188
chr5_90310469_90313133	0	0.386688	0.000600263	Adamts3	a disintegrin-like and metallopeptidase (reprolysin type) with thrombospondin type 1 motif, 3	ENSMUSG00000043635	NM_177872
chr11_107654311_107656563	0	0.386427	0.00647075	Cacng4	calcium channel, voltage-dependent, gamma subunit 4	ENSMUSG00000020723	NM_019431
chr18_79303930_79307708	0	0.38632	2.25189e-05	Setbp1	SET binding protein 1	ENSMUSG00000024548
chr7_17504618_17509580	0	0.385522	1.84039e-07	Calm3	calmodulin 3	ENSMUSG00000019370	NM_007590
chr16_22161162_22163978	0	0.384709	0.0062648	Igf2bp2	insulin-like growth factor 2 mRNA binding protein 2	ENSMUSG00000033581	NM_183029
chr15_89328178_89331579	0	0.383529	7.45981e-05	Shank3	SH3/ankyrin domain gene 3	ENSMUSG00000022623
chr1_66221284_66224514	0	0.383238	0.00157246	Map2	microtubule-associated protein 2	ENSMUSG00000015222
chr5_129512957_129514975	0	0.383136	0.00803814	Stx2	syntaxin 2	ENSMUSG00000029428	NM_007941
chr11_115372982_115376012	0	0.38305	0.000453742	Hn1	hematological and neurological expressed sequence 1	ENSMUSG00000020737	NM_008258
chr19_6334915_6337348	0	0.382699	0.00126509	Men1	multiple endocrine neoplasia 1	ENSMUSG00000024947	NM_008583
chr2_24909579_24911840	0	0.381702	0.00101346	Nsmf	NMDA receptor synaptonuclear signaling and neuronal migration factor	ENSMUSG00000006476	NM_001039386
chr8_67370593_67374872	0	0.381578	3.64439e-05	Klhl2	kelch-like 2, Mayven	ENSMUSG00000031605	NM_178633
chr15_44577347_44581092	0	0.381241	0.00105897	Sybu	syntabulin (syntaxin-interacting)	ENSMUSG00000022340	NM_176998
chr18_20902827_20905576	0	0.381164	0.000330773	B4galt6	UDP-Gal:betaGlcNAc beta 1,4-galactosyltransferase, polypeptide 6	ENSMUSG00000056124	NM_019737
chr2_128891109_128893816	0	0.380817	0.00119254	Ttl	tubulin tyrosine ligase	ENSMUSG00000027394	NM_027192
chr15_87454024_87457178	0	0.380655	8.70786e-05	Fam19a5	family with sequence similarity 19, member A5	ENSMUSG00000054863
chr2_26864718_26866828	0	0.379844	0.00620121	Cacfd1	calcium channel flower domain containing 1	ENSMUSG00000015488	NM_001243239
chr2_28979854_28981918	0	0.37964	0.00990593	Setx	senataxin	ENSMUSG00000043535
chr2_156300598_156304292	0	0.379403	0.000445548	Epb41l1	erythrocyte membrane protein band 4.1 like 1	ENSMUSG00000027624	NM_001006664
chr10_9616762_9621974	0	0.378567	9.47811e-06	Stxbp5	syntaxin binding protein 5 (tomosyn)	ENSMUSG00000019790
chr18_74222078_74225933	0	0.376678	5.65424e-05	Mapk4	mitogen-activated protein kinase 4	ENSMUSG00000024558	NM_172632
chr8_72839169_72841787	0	0.376651	0.00695327	Cers1	ceramide synthase 1	ENSMUSG00000087408	NM_138647
chr9_44606074_44608198	0	0.375715	0.00902719	Tmem25	transmembrane protein 25	ENSMUSG00000002032	NM_027865
chr9_106104560_106107659	0	0.374728	0.00318698	Twf2	twinfilin, actin-binding protein, homolog 2 (Drosophila)	ENSMUSG00000023277	NM_011876
chr6_18461063_18465503	0	0.372615	3.73006e-05	Cttnbp2	cortactin binding protein 2	ENSMUSG00000000416
chr4_155242421_155244739	0	0.371718	0.00233525	Cpsf3l	cleavage and polyadenylation specific factor 3-like	ENSMUSG00000029034
chr13_100281443_100287261	0	0.37125	1.90812e-05	Map1b	microtubule-associated protein 1B	ENSMUSG00000052727	NM_008634
chr10_83900966_83904985	0	0.371051	5.87108e-05	Nuak1	NUAK family, SNF1-like kinase, 1	ENSMUSG00000020032	NM_001004363
chr4_3863511_3867679	0	0.370499	2.35353e-05	Plag1	pleiomorphic adenoma gene 1	ENSMUSG00000003282	NM_019969
chr9_59597325_59600787	0	0.370032	0.000218954	Myo9a	myosin IXa	ENSMUSG00000039585	NM_173018
chr16_34571019_34574666	-56907	0.367683	3.63945e-05	Kalrn	kalirin, RhoGEF kinase	ENSMUSG00000061751
chr2_102498136_102504642	0	0.36766	6.40132e-05	Slc1a2	solute carrier family 1 (glial high affinity glutamate transporter), member 2	ENSMUSG00000005089	NM_001077514
chr18_38113317_38116322	0	0.367172	0.000506584	Hdac3	histone deacetylase 3	ENSMUSG00000024454
chr2_151527482_151529361	0	0.366785	0.00803814	Tmem74b	transmembrane protein 74B	ENSMUSG00000044364	NM_001160363
chr7_53893623_53896075	0	0.36643	0.00829462	Sergef	secretion regulating guanine nucleotide exchange factor	ENSMUSG00000030839	NM_013789
chr19_43594991_43600096	0	0.366206	0.000509684	Got1	glutamic-oxaloacetic transaminase 1, soluble	ENSMUSG00000025190	NM_010324
chr4_151460298_151463361	0	0.365695	0.0013974	Plekhg5	pleckstrin homology domain containing, family G (with RhoGef domain) member 5	ENSMUSG00000039713
chr17_32524800_32526654	0	0.365622	0.00606282	Wiz	widely-interspaced zinc finger motifs	ENSMUSG00000024050
chr7_134159168_134165555	0	0.365048	1.00814e-06	Pagr1a	PAXIP1 associated glutamate rich protein 1A	ENSMUSG00000030680
chr3_105507440_105511982	0	0.364018	0.000506584	Fam212b	family with sequence similarity 212, member B	ENSMUSG00000048458	NM_175398
chr5_74590507_74595215	0	0.362784	8.42807e-05	Rasl11b	RAS-like, family 11, member B	ENSMUSG00000049907	NM_026878
chr14_119497577_119499609	0	0.362667	0.00415864	Uggt2	UDP-glucose glycoprotein glucosyltransferase 2	ENSMUSG00000042104
chr10_76878903_76881886	0	0.362354	0.000220519	Gm17769	predicted gene, 17769
chr1_168930229_168933807	0	0.36221	0.000434447	Fam78b	family with sequence similarity 78, member B	ENSMUSG00000060568	NM_001160261
chr12_74211617_74214741	0	0.362128	0.000396837	Six4	sine oculis-related homeobox 4	ENSMUSG00000034460	NM_011382
chr1_133032888_133035746	0	0.36207	0.00873232	Dyrk3	dual-specificity tyrosine-(Y)-phosphorylation regulated kinase 3	ENSMUSG00000016526	NM_145508
chr14_77555692_77558806	0	0.361506	0.00133315	Enox1	ecto-NOX disulfide-thiol exchanger 1	ENSMUSG00000022012	NM_001253759
chr7_16505055_16508605	0	0.361332	0.00171764	Sepw1	selenoprotein W, muscle 1	ENSMUSG00000041571	NM_009156
chr7_121557565_121561734	0	0.360906	2.86528e-05	Pde3b	phosphodiesterase 3B, cGMP-inhibited	ENSMUSG00000030671	NM_011055
chr17_86565438_86570795	0	0.360395	6.34231e-07	Prkce	protein kinase C, epsilon	ENSMUSG00000045038	NM_011104
chr16_20732320_20734782	0	0.360164	0.00303704	Chrd	chordin	ENSMUSG00000006958	NM_009893
chr15_80003216_80006144	0	0.35943	9.89713e-05	Mgat3	mannoside acetylglucosaminyltransferase 3	ENSMUSG00000042428	NM_010795
chr18_22501547_22504891	0	0.359281	0.00131357	Asxl3	additional sex combs like 3 (Drosophila)	ENSMUSG00000045215
chr7_88597842_88600729	0	0.358828	0.0055813	Cpeb1	cytoplasmic polyadenylation element binding protein 1	ENSMUSG00000025586	NM_001252526
chr9_107132009_107134981	0	0.358329	0.00217902	Dock3	dedicator of cyto-kinesis 3	ENSMUSG00000039716	NM_153413
chr12_25363936_25367410	0	0.357647	0.00558518	Cys1	cystin 1	ENSMUSG00000062563	NM_001004455
chr10_58785903_58790153	0	0.355134	0.00511147	P4ha1	procollagen-proline, 2-oxoglutarate 4-dioxygenase (proline 4-hydroxylase), alpha 1 polypeptide	ENSMUSG00000019916	NM_011030
chr17_87840473_87847307	0	0.354605	7.98072e-06	Calm2	calmodulin 2	ENSMUSG00000036438	NM_007589
chr7_81697673_81700769	0	0.354363	0.00139484	Slco3a1	solute carrier organic anion transporter family, member 3a1	ENSMUSG00000025790	NM_001038643
chr11_115227118_115229436	0	0.353367	0.00169076	Hid1	HID1 domain containing	ENSMUSG00000034586	NM_175454
chr19_34265968_34268918	0	0.353324	0.0054182	Stambpl1	STAM binding protein like 1	ENSMUSG00000024776	NM_029682
chr19_41903626_41906915	0	0.352995	0.00505498	Frat1	frequently rearranged in advanced T cell lymphomas
chr16_18424564_18427317	0	0.352752	0.00364005	Comt	catechol-O-methyltransferase	ENSMUSG00000000326	NM_001111062
chr18_23961810_23965458	0	0.351744	0.00407338	Mapre2	microtubule-associated protein, RP/EB family, member 2	ENSMUSG00000024277
chr2_5633223_5636767	0	0.350482	0.000344002	Camk1d	calcium/calmodulin-dependent protein kinase ID	ENSMUSG00000039145	NM_177343
chr4_98786373_98789293	0	0.348129	0.00267514	Dock7	dedicator of cytokinesis 7	ENSMUSG00000028556
chr6_29345601_29348165	0	0.346854	0.00849021	Ccdc136	coiled-coil domain containing 136	ENSMUSG00000029769
chr14_99697219_99700578	0	0.346703	0.00657029	Klf5	Kruppel-like factor 5	ENSMUSG00000005148	NM_009769
chr14_117324204_117327640	0	0.346624	0.00035415	Gpc6	glypican 6	ENSMUSG00000058571	NM_011821
chr12_28022657_28028870	0	0.346592	3.35948e-05	Sox11	SRY (sex determining region Y)-box 11	ENSMUSG00000063632	NM_009234
chr7_28456557_28460420	0	0.345948	8.12639e-05	C030039L03Rik	RIKEN cDNA C030039L03 gene	ENSMUSG00000057093	NM_198417
chr12_68319636_68324417	0	0.345878	2.48295e-05	Mdga2	MAM domain containing glycosylphosphatidylinositol anchor 2	ENSMUSG00000034912
chr2_90418452_90421435	0	0.344554	0.0001571	Ptprj	protein tyrosine phosphatase, receptor type, J	ENSMUSG00000025314
chr5_18731528_18734724	0	0.343716	0.00260151	Magi2	membrane associated guanylate kinase, WW and PDZ domain containing 2	ENSMUSG00000040003	NM_001170746
chr15_73473497_73476874	-18324	0.343682	0.000351381	Slc45a4	solute carrier family 45, member 4	ENSMUSG00000079020	NM_001033219
chr1_84690555_84693145	0	0.342883	0.00968296	Dner	delta/notch-like EGF-related receptor	ENSMUSG00000036766	NM_152915
chr9_50815184_50817824	0	0.342184	0.00268739	Sik2	salt inducible kinase 2	ENSMUSG00000037112
chr4_147532307_147536156	0	0.342121	0.000339804	Fbxo44	F-box protein 44	ENSMUSG00000029001	NM_001161851
chr10_28865728_28869654	1927	0.341865	0.000314269	Soga3	SOGA family member 3	ENSMUSG00000038916	NM_026138
chr15_74784541_74789472	0	0.341133	0.00198593	Ly6e	lymphocyte antigen 6 complex, locus E	ENSMUSG00000022587	NM_001164036
chr12_100137251_100140094	0	0.340057	0.00275858	Eml5	echinoderm microtubule associated protein like 5	ENSMUSG00000051166	NM_001081191
chr10_79599217_79602556	0	0.339938	0.005006	Cbarp	calcium channel, voltage-dependent, beta subunit associated regulatory protein	ENSMUSG00000035640	NM_001195268
chr4_134256440_134261401	0	0.339147	3.34676e-05	Man1c1	mannosidase, alpha, class 1C, member 1	ENSMUSG00000037306	NM_207237
chr5_139675911_139678821	0	0.336869	0.00274105	Sun1	Sad1 and UNC84 domain containing 1	ENSMUSG00000036817	NM_024451
chr1_36527528_36532681	0	0.336474	0.00317815	Cnnm4	cyclin M4	ENSMUSG00000037408	NM_033570
chr10_31325897_31330152	0	0.335732	3.55718e-05	Rnf217	ring finger protein 217	ENSMUSG00000063760	NM_001146349
chr9_48641106_48645721	0	0.335465	0.000132005	Zbtb16	zinc finger and BTB domain containing 16	ENSMUSG00000066687	NM_001033324
chr4_126428511_126432227	0	0.335082	0.000133062	AU040320	expressed sequence AU040320	ENSMUSG00000028830
chr3_45179880_45188441	0	0.334955	1.11733e-08	Pcdh10	protocadherin 10	ENSMUSG00000049100	NM_011043
chr18_34918279_34921089	0	0.333894	0.00478246	Fam53c	family with sequence similarity 53, member C	ENSMUSG00000034300	NM_175104
chr9_43551165_43555335	0	0.333581	0.000149662	Pvrl1	poliovirus receptor-related 1	ENSMUSG00000032012	NM_021424
chr9_36639662_36643011	0	0.331617	0.00473162	Fez1	fasciculation and elongation protein zeta 1 (zygin I)	ENSMUSG00000032118
chr14_104048868_104050954	0	0.331568	0.00294637	Slain1	SLAIN motif family, member 1	ENSMUSG00000055717	NM_198014
chr9_35228257_35230623	0	0.328631	0.00798498	Cdon	cell adhesion molecule-related/down-regulated by oncogenes	ENSMUSG00000038119
chr4_57311664_57315394	0	0.327893	0.00196694	Ptpn3	protein tyrosine phosphatase, non-receptor type 3	ENSMUSG00000038764	NM_011207
chr10_127813343_127816244	0	0.327108	0.00246913	Ankrd52	ankyrin repeat domain 52	ENSMUSG00000014498
chr11_102962087_102965636	0	0.326984	0.00611967	Acbd4	acyl-Coenzyme A binding domain containing 4	ENSMUSG00000056938
chr2_33741507_33743790	0	0.326714	0.00404513	Mvb12b	multivesicular body subunit 12B	ENSMUSG00000038740	NM_175184
chr14_31164525_31167663	0	0.325121	0.0048364	Cacna1d	calcium channel, voltage-dependent, L type, alpha 1D subunit	ENSMUSG00000015968	NM_028981
chr15_78258716_78261206	0	0.325069	0.00812576	Kctd17	potassium channel tetramerisation domain containing 17	ENSMUSG00000033287
chrX_68302515_68306312	0	0.324996	0.00914082	Mamld1	mastermind-like domain containing 1	ENSMUSG00000059401	NM_001081354
chr2_25283835_25287208	0	0.324458	0.00416965	Abca2	ATP-binding cassette, sub-family A (ABC1), member 2	ENSMUSG00000026944	NM_007379
chr4_11889569_11894496	0	0.323593	0.00187543	Pdp1	pyruvate dehyrogenase phosphatase catalytic subunit 1	ENSMUSG00000049225	NM_001098231
chr2_25836610_25840456	0	0.323187	0.00065463	Camsap1	calmodulin regulated spectrin-associated protein 1	ENSMUSG00000026933	NM_001115076
chr11_35792020_35794664	0	0.322866	0.00529341	Wwc1	WW, C2 and coiled-coil domain containing 1	ENSMUSG00000018849	NM_170779
chr15_101053650_101056940	0	0.322591	0.00552424	Grasp	GRP1 (general receptor for phosphoinositides 1)-associated scaffold protein	ENSMUSG00000000531	NM_019518
chr18_13017753_13022398	0	0.322297	0.000626561	Osbpl1a	oxysterol binding protein-like 1A	ENSMUSG00000044252	NM_207530
chr17_34763027_34769612	0	0.321596	3.1811e-06	Prrt1	proline-rich transmembrane protein 1	ENSMUSG00000015476	NM_030890
chr5_141121923_141125065	0	0.321023	0.00141614	Ttyh3	tweety homolog 3 (Drosophila)	ENSMUSG00000036565	NM_175274
chr1_75213474_75216889	0	0.319741	0.00438689	Tuba4a	tubulin, alpha 4A	ENSMUSG00000026202	NM_009447
chr4_106924819_106927439	0	0.319402	0.00974976	Hspb11	heat shock protein family B (small), member 11	ENSMUSG00000063172
chr11_48628568_48632154	0	0.318885	0.00496071	Trim41	tripartite motif-containing 41	ENSMUSG00000040365	NM_145377
chr8_37157162_37160869	0	0.318644	0.00985254	D8Ertd82e	DNA segment, Chr 8, ERATO Doi 82, expressed	ENSMUSG00000050271	NM_172911
chr15_102345747_102348409	0	0.317188	0.00870882	Map3k12	mitogen-activated protein kinase kinase kinase 12	ENSMUSG00000023050	NM_001163643
chr10_79178612_79181386	0	0.316925	0.00237267	Hcn2	hyperpolarization-activated, cyclic nucleotide-gated K+ 2	ENSMUSG00000020331	NM_008226
chr8_109458951_109462009	0	0.31674	0.00186436	Sntb2	syntrophin, basic 2	ENSMUSG00000041308
chr11_100870035_100873668	0	0.316618	0.00871521	Atp6v0a1	ATPase, H+ transporting, lysosomal V0 subunit A1	ENSMUSG00000019302	NM_001243050
chr16_67616969_67621847	0	0.316558	0.000401007	Cadm2	cell adhesion molecule 2	ENSMUSG00000064115	NM_178721
chr13_49240479_49243920	0	0.315805	0.000141036	Wnk2	WNK lysine deficient protein kinase 2	ENSMUSG00000037989
chr10_118303038_118307396	0	0.315124	7.33151e-05	Dyrk2	dual-specificity tyrosine-(Y)-phosphorylation regulated kinase 2	ENSMUSG00000028630	NM_001014390
chr1_164405649_164408592	0	0.314342	0.00485451	Dnm3	dynamin 3	ENSMUSG00000040265
chr3_95796181_95801744	0	0.31243	0.000727319	Plekho1	pleckstrin homology domain containing, family O member 1	ENSMUSG00000015745	NM_023320
chr16_35154040_35160615	0	0.311813	0.00485709	Adcy5	adenylate cyclase 5	ENSMUSG00000022840
chr17_79751900_79755880	0	0.311434	0.00120561	Cdc42ep3	CDC42 effector protein (Rho GTPase binding) 3	ENSMUSG00000036533	NM_026514
chr2_166885789_166890061	0	0.311183	0.00108365	1500012F01Rik	RIKEN cDNA 1500012F01 gene	ENSMUSG00000074578	NM_001081005
chr1_94074391_94076953	0	0.310628	0.0068196	Hdac4	histone deacetylase 4	ENSMUSG00000026313	NM_207225
chr9_56842172_56844823	0	0.310206	0.00156149	Ptpn9	protein tyrosine phosphatase, non-receptor type 9	ENSMUSG00000032290	NM_019651
chr13_75844452_75847078	0	0.309747	0.00931946	Ell2	elongation factor RNA polymerase II 2	ENSMUSG00000001542	NM_138953
chr3_122320580_122323941	0	0.309631	0.00316762	Fnbp1l	formin binding protein 1-like	ENSMUSG00000039735	NM_153118
chr12_120473527_120478066	0	0.308734	0.00704041	Itgb8	integrin beta 8	ENSMUSG00000025321	NM_177290
chr10_40600203_40606516	0	0.308411	8.95852e-05	Cdc40	cell division cycle 40	ENSMUSG00000038446
chr16_20713406_20719202	0	0.307826	9.75919e-05	Clcn2	chloride channel 2	ENSMUSG00000022843	NM_009900
chr3_100485139_100490578	0	0.307627	0.000282381	Man1a2	mannosidase, alpha, class 1A, member 2	ENSMUSG00000008763	NM_010763
chr4_132925448_132929629	0	0.306735	0.00557986	Slc9a1	solute carrier family 9 (sodium/hydrogen exchanger), member 1	ENSMUSG00000028854	NM_016981
chr17_24340907_24346766	0	0.305676	0.00620121	Ntn3	netrin 3	ENSMUSG00000036473	NM_001163853
chr8_125199607_125203082	0	0.304468	0.00458255	Cbfa2t3	core-binding factor, runt domain, alpha subunit 2, translocated to, 3 (human)	ENSMUSG00000006362	NM_009824
chr8_67168272_67172386	0	0.304374	0.00532828	Cpe	carboxypeptidase E	ENSMUSG00000037852	NM_013494
chr18_68091612_68096094	0	0.304119	0.000634346	Ldlrad4	low density lipoprotein receptor class A domain containing 4	ENSMUSG00000024544	NM_172631
chr7_37479727_37486464	0	0.30405	2.82713e-06	Tshz3	teashirt zinc finger family member 3	ENSMUSG00000021217	NM_172298
chr4_48054439_48062149	0	0.302761	0.000102772	Nr4a3	nuclear receptor subfamily 4, group A, member 3	ENSMUSG00000028341	NM_015743
chr2_138103233_138108044	0	0.302672	0.00833435	Btbd3	BTB (POZ) domain containing 3	ENSMUSG00000062098	NM_001025431
chr7_5002318_5006343	0	0.300829	0.00841388	Zfp580	zinc finger protein 580	ENSMUSG00000055633	NM_026900
chr10_127099328_127106000	0	0.300313	0.00130903	Nab2	Ngfi-A binding protein 2	ENSMUSG00000025402	NM_008668
chr1_196842684_196848055	0	0.299806	0.00246933	A330023F24Rik	RIKEN cDNA A330023F24 gene	ENSMUSG00000096929
chr4_134023248_134027350	0	0.299393	0.00395286	Stmn1	stathmin 1	ENSMUSG00000028832	NM_019641
chr15_100322920_100326250	0	0.299344	0.00651281	Csrnp2	cysteine-serine-rich nuclear protein 2	ENSMUSG00000044636	NM_153407
chr2_48668575_48672781	0	0.297908	0.00303624	Acvr2a	activin receptor IIA	ENSMUSG00000052155	NM_007396
chr9_110434024_110437296	0	0.297601	0.00833435	Setd2	SET domain containing 2	ENSMUSG00000044791	NM_001081340
chr8_23702722_23705262	0	0.296598	0.00896897	Vdac3	voltage-dependent anion channel 3	ENSMUSG00000008892	NM_011696
chr1_39249186_39252778	0	0.296395	0.0010178	Npas2	neuronal PAS domain protein 2	ENSMUSG00000026077
chr12_88286931_88290927	0	0.295437	0.00802907	Cipc	CLOCK interacting protein, circadian	ENSMUSG00000034157	NM_173735
chr12_113910993_113913408	0	0.294996	0.00430239	Akt1	thymoma viral proto-oncogene 1	ENSMUSG00000001729	NM_001165894
chr8_75873622_75879823	0	0.294642	9.79193e-05	Large	like-glycosyltransferase	ENSMUSG00000004383	NM_010687
chr10_59568223_59573750	0	0.293706	0.000421341	Spock2	sparc/osteonectin, cwcv and kazal-like domains proteoglycan 2	ENSMUSG00000058297
chr1_180457421_180461415	0	0.292236	0.00263274	Kif26b	kinesin family member 26B	ENSMUSG00000026494	NM_001161665
chr8_106917618_106920393	0	0.292152	0.00766279	Cmtm4	CKLF-like MARVEL transmembrane domain containing 4	ENSMUSG00000096188
chr9_41386556_41392757	0	0.291407	0.00124162
chr12_85532142_85535840	0	0.29099	0.0029032	Elmsan1	ELM2 and Myb/SANT-like domain containing 1	ENSMUSG00000042507	NM_001163501
chr11_69578713_69581930	0	0.289506	0.00679569	Zbtb4	zinc finger and BTB domain containing 4	ENSMUSG00000018750	NM_029348
chr1_154610522_154615521	0	0.28875	0.00225167	Arpc5	actin related protein 2/3 complex, subunit 5	ENSMUSG00000008475	NM_026369
chr15_79841398_79846334	0	0.288441	0.000268135	Pdgfb	platelet derived growth factor, B polypeptide	ENSMUSG00000000489	NM_011057
chr12_112403828_112406908	0	0.287758	0.00752094	Traf3	TNF receptor-associated factor 3	ENSMUSG00000021277	NM_001048206
chr6_127098404_127103789	0	0.287662	0.000973147	Ccnd2	cyclin D2	ENSMUSG00000000184	NM_009829
chr12_83269639_83274218	0	0.287097	0.00175139	Sipa1l1	signal-induced proliferation-associated 1 like 1	ENSMUSG00000042700	NM_172579
chr17_24303495_24307460	0	0.284836	0.0043374	Atp6v0c	ATPase, H+ transporting, lysosomal V0 subunit C	ENSMUSG00000024121
chr4_44244989_44248099	-63835	0.284707	0.00204798	Rnf38	ring finger protein 38	ENSMUSG00000035696	NM_175201
chr2_134611546_134615018	0	0.284184	0.00476978	Plcb1	phospholipase C, beta 1	ENSMUSG00000051177	NM_001145830
chr5_33360601_33366234	0	0.283887	0.00286698	Ywhah	tyrosine 3-monooxygenase/tryptophan 5-monooxygenase activation protein, eta polypeptide	ENSMUSG00000018965	NM_011738
chr15_93423264_93427518	0	0.283843	0.00484337	Prickle1	prickle homolog 1 (Drosophila)	ENSMUSG00000036158	NM_001033217
chr7_134887944_134891395	0	0.28381	0.00368852	Fbxl19	F-box and leucine-rich repeat protein 19	ENSMUSG00000030811	NM_172748
chr2_129417688_129422605	0	0.281356	0.00139271	Sirpa	signal-regulatory protein alpha	ENSMUSG00000037902
chr16_46494370_46498992	0	0.280587	0.00131357	Pvrl3	poliovirus receptor-related 3	ENSMUSG00000022656	NM_021496
chr12_71925314_71929657	0	0.280227	0.00598246	Frmd6	FERM domain containing 6	ENSMUSG00000048285	NM_028127
chr18_35018631_35024280	0	0.279929	0.00106044	Egr1	early growth response 1	ENSMUSG00000038418	NM_007913
chr8_96333576_96339546	0	0.279172	0.000119825	Gnao1	guanine nucleotide binding protein, alpha O	ENSMUSG00000031748
chr12_42208914_42213181	0	0.278278	0.0080862	Lrrn3	leucine rich repeat protein 3, neuronal	ENSMUSG00000036295	NM_010733
chr7_106529035_106533209	0	0.277917	0.00936952	Gdpd5	glycerophosphodiester phosphodiesterase domain containing 5	ENSMUSG00000035314	NM_201352
chr4_137548621_137553021	0	0.277894	0.00312807	Eif4g3	eukaryotic translation initiation factor 4 gamma, 3	ENSMUSG00000028760
chr3_57648522_57652455	0	0.277576	0.00260381	Pfn2	profilin 2	ENSMUSG00000027805	NM_019410
chr2_106532603_106536477	0	0.276401	0.00105156	Mpped2	metallophosphoesterase domain containing 2	ENSMUSG00000016386	NM_001143683
chr8_35868928_35873369	0	0.276256	0.00317563	Dusp4	dual specificity phosphatase 4	ENSMUSG00000031530	NM_176933
chr9_99334230_99337776	0	0.27479	0.00516254	Mras	muscle and microspikes RAS	ENSMUSG00000032470	NM_008624
chr8_124172045_124176924	0	0.274769	0.00161978	Zcchc14	zinc finger, CCHC domain containing 14	ENSMUSG00000061410	NM_080855
chr12_111837547_111842384	0	0.272394	0.00383866	Dync1h1	dynein cytoplasmic 1 heavy chain 1	ENSMUSG00000018707	NM_030238
chr11_97558768_97562690	0	0.271354	0.00319245	Pcgf2	polycomb group ring finger 2	ENSMUSG00000018537
chr6_86798082_86802951	0	0.269388	0.00105427	Aak1	AP2 associated kinase 1	ENSMUSG00000057230	NM_001040106
chr10_42890372_42895604	0	0.268459	0.000705603	Sobp	sine oculis-binding protein homolog (Drosophila)	ENSMUSG00000038248	NM_175407
chr3_58808944_58811986	0	0.268166	0.00442635	Med12l	mediator complex subunit 12-like	ENSMUSG00000056476	NM_177855
chr5_139468425_139472832	0	0.264075	0.000351381	Pdgfa	platelet derived growth factor, alpha	ENSMUSG00000025856	NM_008808
chr10_98375982_98381288	0	0.263831	0.000863546	Atp2b1	ATPase, Ca++ transporting, plasma membrane 1	ENSMUSG00000019943	NM_026482
chr12_25777299_25780994	0	0.262802	0.00918649	Id2	inhibitor of DNA binding 2	ENSMUSG00000020644	NM_010496
chr6_113024693_113030734	0	0.259768	0.000521777	Gt(ROSA)26Sor	gene trap ROSA 26, Philippe Soriano	ENSMUSG00000086429		NR_027010
chr14_18491649_18495452	0	0.257001	0.00833922	Thrb	thyroid hormone receptor beta	ENSMUSG00000021779	NM_001113417
chr17_26202692_26207362	0	0.253819	0.00151087	Rab11fip3	RAB11 family interacting protein 3 (class II)	ENSMUSG00000037098	NM_153140
chr12_16900574_16904043	0	0.253623	0.00761617	Rock2	Rho-associated coiled-coil containing protein kinase 2	ENSMUSG00000020580
chr11_108202420_108206232	0	0.251927	0.00665871	Prkca	protein kinase C, alpha	ENSMUSG00000050965	NM_011101
chr1_99663789_99667844	0	0.251294	0.00927364	Ppip5k2	diphosphoinositol pentakisphosphate kinase 2	ENSMUSG00000040648	NM_173760
chr6_148390184_148393718	0	0.245409	0.00766279	Tmtc1	transmembrane and tetratricopeptide repeat containing 1	ENSMUSG00000030306	NM_198967
chr8_48370827_48375536	0	0.244797	0.00160703	Stox2	storkhead box 2	ENSMUSG00000038143	NM_001114311
chr1_196445137_196451549	0	0.24353	0.00207148	Plxna2	plexin A2	ENSMUSG00000026640	NM_008882
chr3_106903557_106909999	0	0.242884	0.0031984	Kcna2	potassium voltage-gated channel, shaker-related subfamily, member 2	ENSMUSG00000040724	NM_008417
chr17_64949505_64953434	0	0.241927	0.00528947	Man2a1	mannosidase 2, alpha 1	ENSMUSG00000024085	NM_008549
chr9_121667402_121670930	0	0.2416	0.00953566	Zfp651	zinc finger protein 651	ENSMUSG00000013419	NM_001166644
chr4_15192037_15197126	0	0.241286	0.00812666	Tmem64	transmembrane protein 64	ENSMUSG00000043252	NM_181401
chr13_34433301_34438032	0	0.2392	0.00614389	Slc22a23	solute carrier family 22, member 23	ENSMUSG00000038267	NM_001033167
chr8_86422011_86428494	0	0.232815	0.00317685	Adgrl1	adhesion G protein-coupled receptor L1	ENSMUSG00000013033	NM_181039
chr17_5491419_5495853	0	0.231325	0.00393166	Zdhhc14	zinc finger, DHHC domain containing 14	ENSMUSG00000034265	NM_146073
chr14_84842220_84848962	0	0.226824	0.0056155	Pcdh17	protocadherin 17	ENSMUSG00000035566	NM_001013753
chr8_123010409_123015682	0	0.221529	0.00520299	Gse1	genetic suppressor element 1	ENSMUSG00000031822	NM_198671
chr9_106269442_106276122	0	0.210999	0.00419822	Dusp7	dual specificity phosphatase 7	ENSMUSG00000053716	NM_153459
chr3_148648853_148654209	0	0.210884	0.00312024	Adgrl2	adhesion G protein-coupled receptor L2	ENSMUSG00000028184	NM_001081298
